# Supplementary material for: Characterization and Comparative Overview of Complete Sequences of the First Plasmids of Pandoraea across Clinical and Non-clinical Strains
Source: Front Microbiol. 2016 Oct 14;7:1606. doi: 10.3389/fmicb.2016.01606 (PMC5064223; doi:10.3389/fmicb.2016.01606)
Supplement: Supplementary Table S1 — Lists of putative protein-encoding genes. Putative protein-encoding genes were highlighted according to replication (pink), segregation (green), conjugation (blue), ureolytic activity (yellow) and multidrug ABC transporter ATPase (orange) categories. [file Table1.XLS]

## Sheet: pPF72-1
Feature ID	Start	Stop	Strand	Length (aa)	Function
ORF_1	2	157	-	51	Hypothetical protein
ORF_2	189	539	-	116	Transposase
ORF_3	894	1250	+	118	Transposase
ORF_4	1421	1651	+	76	Transposase
ORF_5	2360	2941	-	193	Integrase
ORF_6	3195	3707	-	170	Integrase
ORF_7	3774	4109	+	111	Transposase
ORF_8	4172	4690	+	172	Hypothetical protein
ORF_9	4726	5535	+	269	Integrase
ORF_10	5684	6739	-	351	Integrase
ORF_11	6890	8038	-	382	Hypothetical protein AB870_23200 (plasmid)
ORF_12	8138	8830	-	230	Integrase
ORF_13	9007	9231	-	74	Hypothetical protein
ORF_14	9244	9576	-	110	Hypothetical protein BcDW1_5595
ORF_15	9627	9908	-	93	Hypothetical protein AB870_23215 (plasmid)
ORF_16	9878	10621	-	247	Transposase
ORF_17	10802	11050	+	82	Hypothetical protein
ORF_18	11047	11559	+	170	Membrane protein
ORF_19	12147	12950	+	267	Transposase
ORF_20	12963	13175	+	70	Hypothetical protein
ORF_21	13160	13777	-	205	Transposase, IS4
ORF_22	14137	14451	+	104	Hypothetical protein
ORF_23	14402	17533	+	1043	Hypothetical protein AB870_23245 (plasmid)
ORF_24	17598	17816	+	72	Hypothetical protein
ORF_25	17930	18670	-	246	Transposase
ORF_26	18869	20134	-	421	Hypothetical protein AB870_23260 (plasmid)
ORF_27	20447	20644	+	65	Integrase
ORF_28	20771	21172	+	133	Integrase
ORF_29	21354	21707	-	117	Hypothetical protein AB870_23270 (plasmid)
ORF_30	21917	22285	-	122	Hypothetical protein
ORF_31	22856	23137	+	93	Hypothetical protein AB870_23280 (plasmid)
ORF_32	23497	25860	-	787	Hypothetical protein
ORF_34	26316	27812	+	498	Hypothetical protein
ORF_35	27892	29469	+	525	Hypothetical protein
ORF_36	29738	30901	-	387	Transposase
ORF_37	30949	32184	-	411	Transposase
ORF_38	32477	33010	+	177	Transposase
ORF_39	33013	33843	+	276	Hypothetical protein
ORF_40	33902	34426	+	174	Transposase
ORF_41	34402	34755	+	117	Transposase
ORF_42	34788	36368	+	526	Transposase
ORF_43	36323	36922	-	199	Hypothetical protein
ORF_44	36939	37289	-	116	Transposase
ORF_45	37265	37705	-	146	Hypothetical protein
ORF_46	37775	38131	-	118	Transposase, partial
ORF_47	38213	38722	-	169	Hypothetical protein
ORF_48	38786	39508	-	240	Hypothetical protein
ORF_49	39617	40786	-	389	Hypothetical protein
ORF_50	40990	41202	+	70	Hypothetical protein
ORF_51	42201	42827	+	208	Hypothetical protein
ORF_52	42954	43409	-	151	Hypothetical protein
ORF_53	43549	44007	+	152	Multidrug ABC transporter ATPase
ORF_54	43965	45377	+	470	Multidrug ABC transporter ATPase
ORF_55	45457	45603	-	48	Integrase
ORF_56	45718	47058	-	446	Hypothetical protein
ORF_57	47195	47536	+	113	Hypothetical protein
ORF_58	47641	47931	+	96	Hypothetical protein
ORF_60	48433	48957	-	174	ATP-sensitive inward rectifier potassium channel Kir6.1
ORF_61	48964	49242	-	92	Hypothetical protein
ORF_62	50194	50412	+	72	Hypothetical protein
ORF_63	50556	51062	+	168	Chromosome partitioning protein ParB, partial
ORF_64	51029	52177	+	382	Hypothetical protein
ORF_65	52165	52923	+	252	Hypothetical protein
ORF_66	52920	53504	+	194	Hypothetical protein
ORF_67	53501	54169	+	222	Glycosyl transferase
ORF_68	54267	55151	-	294	Membrane protein
ORF_69	55494	55847	-	117	General stress protein CsbD
ORF_70	55994	57013	-	339	Transposase
ORF_71	57724	57999	+	91	Membrane protein
ORF_72	58095	58475	+	126	Membrane protein
ORF_73	58489	59025	+	178	Hypothetical protein
ORF_74	59112	59642	-	176	Hypothetical protein
ORF_75	59789	60808	-	339	Transposase
ORF_76	60941	61645	-	234	Plasmid stabilization protein
ORF_77	61936	62955	-	339	Transposase
ORF_78	63089	63544	-	151	Hypothetical protein AB870_23485 (plasmid)
ORF_79	63866	66838	-	990	Conjugative relaxase
ORF_80	66849	68411	-	520	TrwB protein
ORF_81	68475	69077	-	200	Endonuclease
ORF_82	69107	70801	-	564	Lytic transglycosylase
ORF_83	70788	71810	-	340	P-type DNA transfer ATPase VirB11
ORF_84	71821	73041	-	406	Type VI secretion protein
ORF_85	73043	73864	-	273	P-type conjugative transfer protein VirB9
ORF_86	73928	74602	-	224	Type VI secretion protein
ORF_87	74599	75450	-	283	Type VI secretion protein
ORF_88	75461	75859	-	132	Hypothetical protein
ORF_89	75852	76061	-	69	Hypothetical protein
ORF_90	76108	76779	-	223	Hypothetical protein
ORF_91	76776	79451	-	891	Type VI secretion protein
ORF_92	79438	79737	-	99	Type VI secretion protein
ORF_93	79734	80114	-	126	Type VI secretion protein
ORF_94	80247	80435	-	62	Hypothetical protein BURK_005267
ORF_95	80514	80789	+	91	DNA-binding protein
ORF_96	80845	81741	-	298	Hypothetical protein AB870_23570 (plasmid)
ORF_97	81830	82543	-	237	Hypothetical protein
ORF_98	82527	82826	-	99	Hypothetical protein
ORF_99	83413	84084	-	223	Resolvase
ORF_100	84233	84547	-	104	Hypothetical protein
ORF_101	84511	85347	-	278	Hypothetical protein AL509_08710
ORF_102	86019	86345	-	108	Growth inhibitor PemK
ORF_103	86342	86560	-	72	Hypothetical protein
ORF_104	86620	86790	+	56	Integrase
ORF_105	87290	88513	+	407	Integrase
ORF_106	88510	89376	+	288	ATPase AAA
ORF_107	89448	90986	-	512	Transposase
ORF_108	91284	92057	-	257	Integrase
ORF_109	92411	93460	+	349	Transposase
ORF_110	93663	94058	-	131	Transposase
ORF_111	94273	95136	-	287	Integrase
ORF_112	95133	95453	-	106	Transposase
ORF_113	95824	96186	+	120	Hypothetical protein AB870_23645 (plasmid)
ORF_115	97274	98962	+	562	Hypothetical protein
ORF_116	99160	99561	-	133	DDE domain-containing protein
ORF_117	99690	101186	+	498	Integrase
ORF_118	101167	101952	+	261	ATP-binding protein
ORF_119	102034	102219	+	61	Transposase
ORF_120	102274	103620	-	448	Hypothetical protein AB870_23675 (plasmid)
ORF_121	103683	104129	+	148	Transposase
ORF_122	104192	104548	+	118	Hypothetical protein
ORF_123	104530	104937	-	135	Transposase
ORF_124	105061	105324	+	87	Transposase
ORF_125	105363	105464	-	33	Transposase
ORF_126	105612	107195	-	527	Hypothetical protein
ORF_127	107427	108461	+	344	Transposase
ORF_128	108834	109259	-	141	Plasmid stability protein StbB
ORF_129	109256	109495	-	79	Plasmid stability protein
ORF_130	109725	110753	-	342	Integrase
ORF_131	111192	111557	+	121	Hypothetical protein
ORF_132	111582	112664	-	360	Transposase
ORF_133	112817	114196	+	459	SAM-dependent methyltransferase
ORF_134	114193	115149	+	318	Restriction endonuclease BsuBI
ORF_135	115460	115846	+	128	DNA-binding protein
ORF_136	115843	116190	+	115	Isocitrate lyase
ORF_137	116220	117782	+	520	Transposase
ORF_138	117822	118418	+	198	Hypothetical protein
ORF_139	118535	118894	-	119	ATP-binding protein
ORF_140	119242	119859	+	205	Transposase, IS4
ORF_141	119901	122027	-	708	Hypothetical protein
ORF_142	122534	123325	+	263	Integrase
ORF_143	123395	123823	-	142	Integrase
ORF_144	123896	124336	+	146	Hypothetical protein
ORF_145	124312	124662	+	116	Transposase
ORF_146	124679	125278	+	199	Hypothetical protein
ORF_147	125233	126813	-	526	Transposase
ORF_148	126846	127199	-	117	Transposase
ORF_149	127175	127699	-	174	Transposase
ORF_150	127758	128588	-	276	Hypothetical protein
ORF_151	128591	129124	-	177	MULTISPECIES: transposase
ORF_152	129231	129515	-	94	Integrase
ORF_153	129783	130151	+	122	Transposase
ORF_154	130199	130540	+	113	Transposase
ORF_155	130486	130755	-	89	Transposase
ORF_156	131016	132365	-	449	Hypothetical protein
ORF_157	132636	133691	+	351	Integrase
ORF_158	134028	136916	-	962	Hypothetical protein
ORF_159	137331	137732	-	133	Antitoxin
ORF_160	137735	138037	-	100	Hypothetical protein
ORF_161	138141	138803	-	220	MULTISPECIES: arsenical-resistance protein
ORF_162	139203	139649	-	148	Low molecular weight phosphatase family protein
ORF_163	139692	139895	-	67	Arsenical resistance protein ArsH
ORF_164	139941	140108	-	55	Arsenical resistance protein ArsH
ORF_165	140145	140459	-	104	Flavin reductase
ORF_166	140456	140788	-	110	Transposase
ORF_167	140955	141884	+	309	Hypothetical protein
ORF_168	142229	143395	+	388	Transposase, partial
ORF_169	143314	144549	-	411	Transposase
ORF_170	144787	145005	+	72	Hypothetical protein
ORF_171	145119	145853	+	244	Transposase
ORF_172	146036	146413	-	125	Hypothetical protein
ORF_173	146451	146921	-	156	PTS sorbitol transporter subunit IIB
ORF_174	146952	147575	-	207	PTS sorbitol transporter subunit IIB
ORF_175	147597	147929	-	110	MULTISPECIES: PTS sorbitol transporter subunit IIC
ORF_176	148163	149767	-	534	Hypothetical protein
ORF_177	149910	150137	-	75	PREDICTED: RAS guanyl-releasing protein 1 isoform X1
ORF_178	150774	153890	-	1038	Hypothetical protein AB870_23940 (plasmid)
ORF_179	154021	154185	-	54	Integrase
ORF_180	154324	154599	-	91	Integrase
ORF_181	154596	155360	-	254	Integrase core domain protein
ORF_182	155552	156160	+	202	Lipase
ORF_183	156326	157282	+	318	Transposase
ORF_184	157843	159261	+	472	GABA permease
ORF_185	159642	160694	+	350	Hypothetical protein
ORF_186	161123	161479	+	118	Hypothetical protein
ORF_187	161662	161868	-	68	Transposase
ORF_188	161955	162185	-	76	Transposase
ORF_189	162243	162461	-	72	Hypothetical protein
ORF_190	162699	163934	+	411	Transposase
ORF_191	163893	165020	-	375	Transposase
ORF_192	165239	167758	-	839	Hypothetical protein
ORF_193	168636	168857	+	73	Hypothetical protein
ORF_194	169036	169356	+	106	Transposase
ORF_195	169353	170216	+	287	Integrase
ORF_196	170497	170769	-	90	Transposase
ORF_197	170898	171266	+	122	Transposase
ORF_198	171314	171655	+	113	Transposase
ORF_199	172338	174221	+	627	Hypothetical protein AB870_24025 (plasmid)
ORF_200	174333	174557	+	74	MULTISPECIES: transposase
ORF_201	174750	175034	-	94	Transposase
ORF_202	175155	175562	-	135	Transposase
ORF_203	175639	176226	-	195	Transposase
ORF_204	176482	177183	-	233	Transposase (plasmid)
ORF_205	177416	177727	-	103	Transcriptional regulator
ORF_206	177730	178029	-	99	Hypothetical protein
ORF_207	178138	178542	+	134	Hypothetical protein
ORF_208	178602	178931	+	109	Transposase
ORF_209	178902	180059	-	385	Integrase
ORF_210	180148	181011	+	287	Integrase
ORF_211	180980	181990	+	336	Integrase
ORF_212	182074	182883	+	269	Integrase
ORF_213	183165	185981	-	938	Hypothetical protein
ORF_214	186116	186733	-	205	Transposase, IS4
ORF_215	187192	188565	-	457	Hypothetical protein
ORF_216	188633	189667	-	344	Transposase
ORF_217	189794	190813	-	339	Hypothetical protein
ORF_218	191175	191495	-	106	Growth inhibitor PemK
ORF_219	191489	191737	-	82	Antitoxin
ORF_220	192032	193087	-	351	Hydrogenase expression/formation protein HypE
ORF_221	193084	194145	-	353	Hydrogenase formation protein HypD
ORF_222	194336	194473	-	45	Hydrogenase assembly protein HupF
ORF_223	194473	196800	-	775	Carbamoyltransferase HypF
ORF_224	196797	197084	-	95	Hydrogenase nickel incorporation protein HypA
ORF_225	197077	197595	-	172	Hydrogenase maturation protease
ORF_226	197592	197939	-	115	Hypothetical protein
ORF_227	197982	198785	-	267	Transposase
ORF_228	199073	200230	-	385	Integrase
ORF_229	200342	200944	+	200	Transposase family protein
ORF_230	201291	202643	-	450	Hypothetical protein
ORF_231	202890	203240	-	116	Hypothetical protein X743_19975
ORF_232	203284	203919	+	211	Integrase
ORF_233	204028	204426	-	132	Twitching motility protein PilT
ORF_234	204423	204668	-	81	AbrB family transcriptional regulator
ORF_235	204767	205459	-	230	Integrase
ORF_236	205632	205835	+	67	Unnamed protein product
ORF_237	205951	206190	-	79	Hypothetical protein
ORF_238	206312	206470	+	52	Flavodoxin
ORF_239	206483	206755	+	90	Antitoxin
ORF_240	206752	207156	+	134	PIN domain-containing protein
ORF_241	207194	209500	-	768	Hypothetical protein
ORF_242	209548	210186	-	212	Hypothetical protein
ORF_243	210217	210981	-	254	Hypothetical protein
ORF_244	210990	211247	-	85	Hypothetical protein
ORF_245	211435	212004	-	189	Transposase
ORF_246	211949	212290	-	113	Transposase
ORF_247	212757	212906	+	49	Hypothetical protein LMG16407_00049
ORF_248	212948	213712	-	254	Transposase
ORF_249	214345	215238	-	297	Hypothetical protein
ORF_250	215560	216021	-	153	Hypothetical protein
ORF_251	216268	217200	+	310	Transposase
ORF_252	217814	219220	+	468	Membrane protein
ORF_253	219722	219985	+	87	Transposase
ORF_254	220117	221061	-	314	Integrase
ORF_255	221100	222257	+	385	Integrase
ORF_256	222228	222884	-	218	Transposase
ORF_257	223700	224086	+	128	DNA-binding protein
ORF_258	224083	224430	+	115	Isocitrate lyase
ORF_259	224460	226022	+	520	Transposase
ORF_260	226062	226658	+	198	Hypothetical protein
ORF_261	226732	228339	+	535	Hypothetical protein
ORF_262	229114	229944	+	276	Hypothetical protein DP49_5866
ORF_263	229946	231289	-	447	Hypothetical protein
ORF_264	231434	231592	-	52	Conjugative relaxase
ORF_265	231592	232104	-	170	Hypothetical protein
ORF_266	232261	232413	+	50	QacE family quaternary ammonium compound efflux SMR transporter
ORF_267	232666	233019	+	117	Hypothetical protein AB870_24320 (plasmid)
ORF_268	233482	233724	+	80	Hypothetical protein
ORF_269	233846	235930	+	694	Hypothetical protein
ORF_270	236225	236899	-	224	Hypothetical protein AB870_24335 (plasmid)
ORF_271	236906	238726	-	606	Citrate transporter
ORF_272	239129	239416	-	95	Hypothetical protein
ORF_273	240514	241569	-	351	Integrase
ORF_274	241810	242256	+	148	Hypothetical protein
ORF_275	242828	242977	+	49	Hypothetical protein LMG16407_00049
ORF_276	243071	243220	-	49	Transposase
ORF_277	243306	243644	-	112	Hypothetical protein
ORF_278	243795	244127	-	110	Hypothetical protein
ORF_279	244306	244533	-	75	Integrase
ORF_280	245161	245379	+	72	Hypothetical protein
ORF_281	245598	246191	+	197	Hypothetical protein
ORF_284	247550	248518	-	322	Plasmid partitioning protein ParB
ORF_285	248515	249726	-	403	Plasmid partition protein A
ORF_286	250700	252115	+	471	Hypothetical protein
ORF_287	252227	253480	-	417	Hypothetical protein AB870_24395 (plasmid)
ORF_288	253667	254017	+	116	Excinuclease ABC, subunit A
ORF_289	253932	254978	-	348	Hypothetical protein
ORF_290	256315	258366	-	683	Hypothetical protein
ORF_291	259232	261142	+	636	Hypothetical protein
ORF_292	261605	262168	-	187	Heat-shock protein Hsp20
ORF_293	262328	262735	-	135	MULTISPECIES: heat-shock protein
ORF_294	262764	263207	-	147	Heat shock Hsp20
ORF_295	263453	263836	+	127	Hypothetical protein
ORF_296	264125	264448	-	107	Transposase
ORF_297	264483	264770	+	95	Transposase
ORF_298	264936	265925	-	329	Hypothetical protein
ORF_300	266392	266640	+	82	Phosphoenolpyruvate carboxykinase
ORF_301	266751	267368	+	205	Integrase
ORF_302	267639	267956	+	105	Addiction module protein
ORF_303	267960	268256	+	98	Transcriptional regulator
ORF_304	268249	268704	+	151	Transposase
ORF_305	268886	269224	+	112	Transposase
ORF_306	269241	269561	+	106	Transposase
ORF_307	269558	269743	+	61	Integrase
ORF_308	269786	270421	+	211	Integrase
ORF_309	270757	271098	+	113	Plasmid stabilization protein
ORF_310	271085	271462	+	125	Plasmid stabilization protein
ORF_311	271595	272614	+	339	Transposase
ORF_312	272761	273291	+	176	Hypothetical protein
ORF_313	273554	275173	-	539	Hypothetical protein
ORF_314	275592	276035	-	147	Chromosome partitioning protein ParB
ORF_315	276026	277714	-	562	Chromosome partitioning protein ParB
ORF_316	277815	278639	-	274	Hypothetical protein
ORF_317	278814	278945	-	43	Hypothetical protein
ORF_318	279360	279917	+	185	Hypothetical protein AC812_00360
ORF_319	280208	280612	+	134	Hypothetical protein
ORF_320	280609	280851	+	80	Transposase
ORF_321	280884	281702	+	272	Hypothetical protein
ORF_322	282058	282477	+	139	Transposase (plasmid)
ORF_323	283113	288116	+	1667	Hypothetical protein
ORF_324	288370	291597	+	1075	Diguanylate cyclase
ORF_325	291897	292715	+	272	FkbM family methyltransferase
ORF_326	293275	294141	+	288	Hypothetical protein AB870_24565 (plasmid)
ORF_327	294925	295356	+	143	Hypothetical protein
ORF_328	295526	296650	+	374	Cytochrome c
ORF_329	296708	297442	-	244	Hypothetical protein
ORF_330	297766	299223	+	485	Glycosyl transferase (plasmid)
ORF_331	299220	299528	-	102	Hypothetical protein
ORF_332	299630	300892	+	420	Hypothetical protein
ORF_333	301000	303453	-	817	Hybrid sensor histidine kinase/response regulator
ORF_334	303590	304390	-	266	DNA-binding response regulator
ORF_335	305014	305382	+	122	Hypothetical protein
ORF_336	305980	306537	-	185	Hypothetical protein
ORF_337	306537	306815	-	92	Hypothetical protein
ORF_338	307694	307948	+	84	PbsX family transcriptional regulator
ORF_339	307948	308310	+	120	Growth inhibitor PemK
ORF_340	308380	308574	+	64	Membrane protein
ORF_341	308841	310151	-	436	Phosphatidylinositol kinase
ORF_342	310311	310613	-	100	Transcriptional regulator
ORF_343	310690	310881	+	63	Hypothetical protein
ORF_344	311145	311408	+	87	PREDICTED: APC membrane recruitment protein 1
ORF_345	311490	311768	+	92	Hypothetical protein AB870_24645 (plasmid)
ORF_346	311790	312161	+	123	Hypothetical protein
ORF_348	313156	313635	+	159	Hypothetical protein
ORF_349	313661	315580	+	639	Hypothetical protein
ORF_350	315986	316270	+	94	Hypothetical protein
ORF_351	316458	316703	+	81	Hypothetical protein
ORF_352	316700	318352	+	550	Hypothetical protein
ORF_353	318629	318838	+	69	Hypothetical protein VR46_00185
ORF_354	319029	320417	+	462	Sulfonate ABC transporter substrate-binding protein
ORF_355	320560	320934	-	124	Hypothetical protein
ORF_356	322021	324408	+	795	Hypothetical protein
ORF_357	324796	325065	-	89	Addiction module antitoxin RelB
ORF_358	325216	327093	-	625	Hypothetical protein
ORF_359	327160	327438	+	92	Hypothetical protein
ORF_360	329035	334413	-	1792	Hypothetical protein
ORF_363	335938	336393	-	151	Transposase
ORF_364	336380	336736	-	118	Transposase
ORF_365	336908	337102	-	64	Hypothetical protein
ORF_367	337725	338087	+	120	Hypothetical protein
ORF_368	338109	338837	+	242	Hypothetical protein
ORF_369	338843	339316	+	157	Type III secretion protein
ORF_370	339313	340800	+	495	Hypothetical protein
ORF_371	340819	341502	+	227	Hypothetical protein
ORF_372	342136	343155	+	339	Hypothetical protein
ORF_373	343375	343755	-	126	Hypothetical protein AB870_24765 (plasmid)
ORF_374	343749	345074	-	441	Type III secretion protein ATPase
ORF_375	345061	347118	-	685	EscV/YscV/HrcV family type III secretion system export apparatus protein
ORF_376	347102	347482	-	126	Type III secretion protein
ORF_377	348061	349350	+	429	Hypothetical protein
ORF_378	349491	350096	-	201	Hypothetical protein
ORF_379	350317	350604	+	95	Transposase
ORF_380	350726	352945	-	739	Hypothetical protein AB870_24800 (plasmid)
ORF_381	352887	353456	-	189	Hypothetical protein
ORF_382	353535	354560	+	341	Transposase
ORF_383	354932	356137	+	401	Hypothetical protein
ORF_384	356093	356410	-	105	Hypothetical protein PVBG_04660
ORF_385	356377	357273	-	298	Membrane protein
ORF_386	357647	358729	+	360	Transposase
ORF_387	358726	359193	-	155	Hypothetical protein CY34DRAFT_150548
ORF_388	359432	359656	+	74	Flagellar biosynthesis anti-sigma factor FlgM
ORF_389	359895	360296	+	133	Hypothetical protein
ORF_390	360278	360685	-	135	Transposase
ORF_391	360889	364317	-	1142	Outer membrane autotransporter barrel domain-containing protein
ORF_392	364791	365528	-	245	Transposase
ORF_393	365714	366103	+	129	Hypothetical protein
ORF_394	366822	367178	+	118	Transposase
ORF_395	367211	367567	-	118	Hypothetical protein
ORF_396	367788	368249	-	153	Hypothetical protein
ORF_397	368219	368962	-	247	Transposase
ORF_398	369359	370348	-	329	Hypothetical protein
ORF_399	371413	372636	+	407	Integrase
ORF_400	372633	373499	+	288	ATPase AAA
ORF_401	373325	374143	-	272	MULTISPECIES: transposase
ORF_402	374457	375506	+	349	Hypothetical protein
ORF_403	375643	375816	-	57	Transposase
ORF_404	375944	376261	+	105	Hypothetical protein
ORF_405	376758	379418	+	886	Hypothetical protein AB870_24915 (plasmid)
ORF_406	379693	379971	+	92	Integrase
ORF_407	380025	380768	+	247	Transposase
ORF_408	380885	381241	+	118	Hypothetical protein
ORF_409	381223	381630	-	135	Transposase
ORF_410	381992	382558	+	188	DDE endonuclease
ORF_411	382518	382766	+	82	Transposase
ORF_412	382798	383169	-	123	Ribonuclease
ORF_413	383166	383363	-	65	Antitoxin
ORF_414	383697	384560	-	287	Integrase
ORF_415	384594	385157	-	187	Integrase
ORF_416	385211	386773	-	520	Transposase
ORF_417	386805	387155	-	116	Transposase
ORF_418	387131	387358	-	75	Hypothetical protein
ORF_419	387512	387868	+	118	Transposase
ORF_420	387901	388257	-	118	Hypothetical protein
ORF_421	388320	388478	-	52	Hypothetical protein
ORF_422	388683	389024	+	113	Transposase
ORF_423	388983	389723	-	246	Integrase
ORF_424	389820	390332	-	170	Integrase
ORF_425	390399	390734	+	111	Transposase
ORF_426	390797	391315	+	172	Hypothetical protein
ORF_427	391351	392160	+	269	Integrase
ORF_428	392309	393364	-	351	Integrase
ORF_429	393515	394663	-	382	Hypothetical protein AB870_23200 (plasmid)
ORF_430	394763	395455	-	230	Integrase
ORF_431	395632	395856	-	74	Hypothetical protein
ORF_432	395869	396201	-	110	Hypothetical protein BcDW1_5595
ORF_433	396252	396533	-	93	Hypothetical protein AB870_23215 (plasmid)
ORF_434	396503	397246	-	247	Transposase
ORF_435	397427	397675	+	82	Hypothetical protein
ORF_436	397672	398013	+	113	Membrane protein
ORF_437	398031	398183	+	50	Hypothetical protein
ORF_438	398771	399574	+	267	Transposase
ORF_439	399783	400400	-	205	Transposase, IS4
ORF_440	400758	400919	+	53	Hypothetical protein MB84_30100 (plasmid)
ORF_441	401024	401524	+	166	Hypothetical protein
ORF_442	401467	401922	+	151	Hypothetical protein
ORF_443	401939	402205	+	88	Hypothetical protein
ORF_444	402160	402291	+	43	Hypothetical protein

## Sheet: pPF72-2
Feature ID	Start	Stop	Strand	Length (aa)	Function
ORF_1	580	783	+	67	Transposase
ORF_2	908	1081	+	57	Hypothetical protein
ORF_3	1717	2502	-	261	ATP-binding protein
ORF_4	2483	2800	-	105	Integrase
ORF_5	3158	3751	-	197	Integrase
ORF_6	4129	5190	-	353	Hypothetical protein
ORF_7	5216	6049	-	277	Transposase
ORF_8	6295	7263	-	322	Hypothetical protein AB870_25100 (plasmid)
ORF_9	7335	7679	-	114	Transposase
ORF_10	7755	8138	+	127	Transposase (plasmid)
ORF_11	8135	8230	+	31	Transposase (plasmid)
ORF_12	8499	9296	-	265	ATP-binding protein
ORF_13	9289	10803	-	504	Integrase
ORF_14	10886	11416	-	176	Integrase
ORF_15	11567	11809	-	80	PREDICTED: apoptosis-inducing factor 1, mitochondrial isoform X2
ORF_16	11766	13694	-	642	Hypothetical protein
ORF_17	14028	14573	+	181	Transposase
ORF_18	14629	14901	+	90	Transposase
ORF_19	14952	15428	-	158	Transposase (plasmid)
ORF_20	15504	15848	+	114	Transposase
ORF_21	15980	17014	-	344	Transposase
ORF_22	17390	18616	+	408	Cobyrinic acid a,c-diamide synthase
ORF_23	18613	19632	+	339	Chromosome partitioning protein ParB
ORF_24	19946	21298	+	450	Hypothetical protein
ORF_25	21358	21774	-	138	PREDICTED: phosphatidylinositol 4,5-bisphosphate 3-kinase catalytic subunit gamma isoform
ORF_26	21821	22150	-	109	Translation repressor RelE
ORF_27	22122	22400	-	92	Damage-inducible protein
ORF_28	22844	23587	+	247	Transposase
ORF_29	23557	24450	+	297	Transposase
ORF_30	24476	24751	+	91	Integrase, partial
ORF_31	24722	25039	-	105	Transposase
ORF_32	25365	26288	-	307	Hypothetical protein
ORF_33	26320	26622	+	100	Hypothetical protein
ORF_34	27066	27254	+	62	Addiction module toxin RelE
ORF_35	27235	27435	+	66	Protein of unknown function DUF891
ORF_36	27425	27736	+	103	Transcriptional regulator
ORF_37	28138	28872	-	244	Transposase
ORF_38	28989	29435	-	148	Integrase
ORF_39	29461	29754	-	97	Transposase
ORF_40	29777	30481	+	234	Hypothetical Protein F504_3812
ORF_41	30569	31213	-	214	Hypothetical protein
ORF_42	31272	32318	+	348	Transposase
ORF_43	32175	32717	-	180	Hypothetical protein
ORF_44	33056	33433	+	125	Toxin RelE
ORF_45	33414	33749	+	111	XRE family transcriptional regulator
ORF_46	34000	34089	+	29	Hypothetical protein OU5_P0096
ORF_47	34425	34634	+	69	Group II intron reverse transcriptase/maturase
ORF_48	34750	35877	+	375	Transposase
ORF_49	35836	37071	-	411	Transposase
ORF_50	37309	37527	+	72	Hypothetical protein
ORF_51	37600	38247	-	215	Hypothetical protein
ORF_52	38247	39476	-	409	Molecular chaperone DnaJ
ORF_53	39599	41278	+	559	Integrase
ORF_54	41275	41739	+	154	Hypothetical protein
ORF_55	41741	42484	+	247	Transposase
ORF_56	42525	42674	-	49	Single-stranded DNA-binding protein
ORF_57	42824	43465	-	213	Hypothetical protein
ORF_58	43462	43803	-	113	Hypothetical protein AB870_25295 (plasmid)
ORF_59	44095	44391	+	98	MRNA interferase MqsR
ORF_60	44394	44795	+	133	Antitoxin
ORF_61	45016	45243	-	75	Transposase
ORF_62	45264	46046	+	260	Transposase
ORF_63	46181	48310	-	709	TonB-dependent copper receptor
ORF_64	48396	48776	-	126	Hypothetical protein
ORF_65	49663	51240	-	525	Transposase
ORF_66	51257	51607	-	116	Transposase
ORF_67	51583	52023	-	146	Hypothetical protein
ORF_68	52151	52531	+	126	Resolvase
ORF_69	52861	53667	-	268	Helix-turn-helix transcriptional regulator
ORF_70	53709	54299	-	196	Thiamine phosphate synthase
ORF_71	54301	55662	-	453	MFS transporter
ORF_72	55843	56118	-	91	DNA-binding protein
ORF_73	56518	56898	+	126	Type VI secretion protein
ORF_74	56895	57194	+	99	Type VI secretion protein
ORF_75	57181	59877	+	898	Type VI secretion protein
ORF_76	59874	60554	+	226	Hypothetical protein
ORF_77	60601	60810	+	69	Hypothetical protein
ORF_78	60887	61174	-	95	Hypothetical protein
ORF_79	61203	62060	+	285	Type VI secretion protein
ORF_80	62057	62731	+	224	Type VI secretion protein
ORF_81	62795	63652	+	285	P-type conjugative transfer protein VirB9
ORF_82	63654	64874	+	406	Type VI secretion protein
ORF_83	64885	65907	+	340	P-type DNA transfer ATPase VirB11
ORF_84	65894	66940	+	348	Lytic transglycosylase
ORF_85	67001	67615	+	204	Hypothetical protein
ORF_86	67641	68252	+	203	Endonuclease
ORF_87	68316	69878	+	520	TrwB protein
ORF_88	69889	72867	+	992	Conjugative relaxase
ORF_89	73254	73412	+	52	Hypothetical protein AB870_23485 (plasmid)
ORF_90	73842	74861	+	339	Transposase
ORF_91	75055	76110	-	351	Integrase
ORF_92	76366	77070	+	234	Plasmid stabilization protein
ORF_93	77083	77472	+	129	Hypothetical protein
ORF_94	77976	79031	+	351	Integrase
ORF_95	79485	79697	-	70	Hypothetical protein
ORF_96	79993	80271	+	92	Hypothetical protein
ORF_97	80690	80866	+	58	Putative uncharacterized protein
ORF_98	81028	81228	-	66	Alternative sulfate transporter
ORF_99	81265	81924	+	219	Hypothetical protein
ORF_100	81953	82765	+	270	Transposase
ORF_101	82805	83350	-	181	Hypothetical protein
ORF_102	83440	83571	-	43	Hypothetical protein
ORF_104	84155	84391	+	78	Hypothetical protein
ORF_105	84642	84842	-	66	Hypothetical protein
ORF_106	84867	85322	+	151	Hypothetical protein AB870_25510 (plasmid)
ORF_107	85402	86304	+	300	Hypothetical protein AB870_25515 (plasmid)
ORF_108	86763	87314	+	183	Hypothetical protein
ORF_109	87682	88158	-	158	Transposase
ORF_110	88124	88480	-	118	Transposase
ORF_111	88700	89224	-	174	Transposase
ORF_112	89221	89610	-	129	Transposase
ORF_113	89719	91686	-	655	Hypothetical protein
ORF_114	92042	92305	-	87	Hypothetical protein
ORF_115	92365	92721	+	118	Transposase
ORF_116	92687	93163	+	158	Transposase
ORF_117	93172	93615	-	147	Hypothetical protein
ORF_118	93652	94434	+	260	Transposase
ORF_119	94521	94931	+	136	Transposase
ORF_120	94969	95124	+	51	Hypothetical protein AB870_25580 (plasmid)
ORF_121	95693	95911	+	72	Hypothetical protein AB870_25585 (plasmid)
ORF_122	95952	98204	+	750	Hypothetical protein
ORF_123	99134	100513	-	459	Hypothetical protein
ORF_124	100527	100787	+	86	Transposase (plasmid)
ORF_125	100860	101678	+	272	Transposase
ORF_126	101651	102523	+	290	Pilus assembly protein CpaF
ORF_127	102608	103345	-	245	Transposase
ORF_128	103617	103907	+	96	Antitoxin of toxin-antitoxin stability system
ORF_129	104350	104706	+	118	Transposase
ORF_130	104678	105148	+	156	Transposase
ORF_131	105179	105448	+	89	Hypothetical protein
ORF_132	106084	106869	-	261	ATP-binding protein
ORF_133	106850	107425	-	191	Integrase
ORF_134	107525	108346	-	273	Integrase
ORF_135	108494	108856	-	120	Hypothetical protein AB870_25085 (plasmid)
ORF_136	108967	109557	-	196	Integrase
ORF_137	109583	110155	-	190	Transposase
ORF_138	110663	111631	-	322	Hypothetical protein AB870_25100 (plasmid)
ORF_139	111703	112047	-	114	Transposase
ORF_140	112123	112506	+	127	Transposase (plasmid)
ORF_141	112503	112598	+	31	Transposase (plasmid)
ORF_142	112867	113664	-	265	ATP-binding protein
ORF_143	113657	115171	-	504	Integrase
ORF_144	115254	115784	-	176	Integrase
ORF_145	115935	116177	-	80	PREDICTED: apoptosis-inducing factor 1, mitochondrial isoform X2
ORF_146	116134	117618	-	494	Hypothetical protein
ORF_147	117644	118060	-	138	Hypothetical protein
ORF_148	118532	118663	+	43	Transposase
ORF_149	118952	119260	+	102	Transposase
ORF_150	119298	119513	-	71	Hypothetical protein AB870_25695 (plasmid)
ORF_151	119626	120198	+	190	ISJP4 transposase
ORF_152	120329	120565	-	78	Transposase
ORF_153	120831	121124	-	97	Transposase
ORF_154	121623	122789	+	388	Cobyrinic acid a,c-diamide synthase
ORF_155	123053	123715	+	220	Hypothetical protein

## Sheet: pPO70-1
Feature ID	Start	Stop	Strand	Length (aa)	Function
ORF_1	2	133	+	43	Hypothetical protein
ORF_2	156	1004	-	282	Transposase
ORF_3	1001	1111	-	36	Transposase
ORF_4	1062	1397	-	111	Transposase
ORF_5	1404	1949	+	181	Transposase
ORF_6	2007	3113	-	368	MULTISPECIES: transposase
ORF_7	3217	3603	+	128	Transposase
ORF_8	3640	3888	-	82	Hypothetical protein
ORF_9	3885	4568	-	227	Conserved protein of unknown function
ORF_10	4743	5621	-	292	Hypothetical protein
ORF_11	5645	5848	-	67	Hypothetical protein
ORF_12	5876	6811	-	311	Integrase
ORF_13	6840	6953	-	37	Integrase, partial
ORF_14	6950	7450	-	166	Transposase
ORF_15	7584	8384	-	266	Integrase
ORF_16	8405	8671	-	88	Transposase
ORF_17	8892	9395	+	167	Transposase
ORF_18	9392	10471	+	359	Integrase
ORF_19	10475	10759	-	94	Isocitrate lyase
ORF_20	10756	11139	-	127	Hypothetical protein
ORF_21	11472	12155	-	227	Urease accessory protein UreF
ORF_22	12238	12831	-	197	Protein hupE
ORF_23	13126	13467	-	113	Hypothetical protein
ORF_24	14605	14760	+	51	Hypothetical protein
ORF_25	14807	15277	+	156	ATP-binding protein
ORF_26	15217	15543	+	108	Muscle, skeletal receptor tyrosine protein kinase-like
ORF_27	15612	17036	+	474	Hypothetical protein
ORF_29	17674	18060	+	128	Transposase
ORF_30	19254	19514	-	86	Resolvase
ORF_31	19466	19870	-	134	MULTISPECIES: resolvase
ORF_32	19870	20196	-	108	Hypothetical protein
ORF_33	20835	21659	-	274	Transposase (plasmid)
ORF_34	21803	22768	+	321	Hypothetical protein MB84_27375 (plasmid)
ORF_35	23154	23396	+	80	Transposase
ORF_36	23407	23802	+	131	Transposase family protein
ORF_37	23799	24647	+	282	Transposase
ORF_38	24736	25086	+	116	Hypothetical protein AB870_23485 (plasmid)
ORF_39	25083	25787	+	234	Plasmid stabilization protein
ORF_40	25800	26189	+	129	Hypothetical protein
ORF_41	26765	27232	-	155	Hypothetical protein
ORF_42	27229	27726	-	165	Hypothetical protein
ORF_43	27817	30360	-	847	Chromosome partitioning protein ParB, partial
ORF_44	30506	31525	-	339	Transposase
ORF_45	31734	32558	-	274	Hypothetical protein
ORF_46	32753	32884	-	43	Hypothetical protein BCh11DRAFT_07867
ORF_47	32985	33344	+	119	DNA replication protein
ORF_48	33319	34314	+	331	Transposase
ORF_49	34815	35138	+	107	Hypothetical protein
ORF_50	36096	36632	+	178	Hypothetical protein
ORF_51	36692	37012	+	106	Transposase
ORF_52	37009	37647	+	212	Hypothetical protein
ORF_53	37633	39003	-	456	Integrase
ORF_54	39096	39326	+	76	Integrase
ORF_55	39357	39824	+	155	Hypothetical protein
ORF_56	40147	41040	+	297	Hypothetical protein
ORF_57	41280	41513	-	77	ArsR family transcriptional regulator
ORF_58	42478	42627	-	49	Hypothetical protein LMG16407_00049
ORF_59	42884	43228	+	114	Transposase
ORF_60	43757	44020	-	87	Damage-inducible protein
ORF_61	44121	44888	+	255	Integrase
ORF_62	44760	45980	-	406	Transposase
ORF_63	46057	46974	+	305	Integrase
ORF_64	47495	48295	-	266	Integrase
ORF_65	48316	48582	-	88	Transposase
ORF_66	49056	49343	+	95	Hypothetical protein
ORF_67	49425	50690	+	421	Transposase
ORF_68	50853	51689	+	278	Integrase
ORF_69	51690	51992	+	100	Integrase
ORF_70	51973	52122	+	49	ATP-binding protein, partial
ORF_71	52139	52435	+	98	Transposase
ORF_72	52432	52860	+	142	Transposase
ORF_73	52990	53406	-	138	Integrase
ORF_74	53375	53860	-	161	Hypothetical protein
ORF_75	54459	55724	+	421	Transposase
ORF_76	56362	56682	+	106	Transposase
ORF_77	56679	57347	+	222	Integrase
ORF_78	57340	57504	+	54	Integrase (plasmid)
ORF_79	57559	57948	+	129	Hypothetical protein
ORF_80	57945	58292	+	115	Isocitrate lyase
ORF_81	58351	59373	+	340	Transposase
ORF_82	59395	59961	-	188	Hypothetical protein
ORF_83	60097	63060	-	987	Transposase
ORF_84	63656	65356	+	566	Hypothetical protein
ORF_86	65676	66446	+	256	Transposase
ORF_87	66392	66877	+	161	Transposase
ORF_88	66820	67197	+	125	Transposase
ORF_89	67301	67630	-	109	Transposase
ORF_90	67685	67909	-	74	Integrase catalytic region
ORF_91	68056	69390	-	444	Hypothetical protein
ORF_92	70234	72276	-	680	Hypothetical protein MB84_27565 (plasmid)
ORF_93	72987	73394	-	135	MULTISPECIES: transposase
ORF_94	73619	74380	-	253	Transposase
ORF_95	74628	76514	-	628	Hypothetical protein
ORF_96	77058	77576	-	172	Hypothetical protein
ORF_97	77795	82135	-	1446	Hypothetical protein
ORF_99	83228	84403	-	391	EAL domain-containing protein
ORF_100	87053	87406	-	117	Hypothetical protein
ORF_101	87487	88083	+	198	Hypothetical protein
ORF_102	88569	90653	+	694	Hypothetical protein
ORF_103	90593	90856	+	87	Hypothetical protein AK88_04604
ORF_104	90832	91134	-	100	Hypothetical protein
ORF_105	91179	91445	+	88	Transposase
ORF_106	91466	92266	+	266	Integrase
ORF_107	92404	93654	-	416	Transposase
ORF_108	93694	94914	-	406	Transposase
ORF_109	94978	95226	-	82	Transposase
ORF_110	95283	95879	-	198	TnpR protein
ORF_111	95891	97435	-	514	Transposase
ORF_112	97487	97834	-	115	Isocitrate lyase
ORF_113	98313	98846	+	177	MULTISPECIES: transposase
ORF_114	98849	99679	+	276	Hypothetical protein
ORF_115	100196	101362	+	388	Hypothetical protein
ORF_116	101494	101679	+	61	Integrase
ORF_117	101760	102131	-	123	Transposase
ORF_118	102221	103531	+	436	Hypothetical protein
ORF_119	103579	104154	+	191	Transposase
ORF_120	104076	104258	-	60	Integrase
ORF_121	104377	105462	-	361	Transposase
ORF_122	105701	106375	-	224	Integrase
ORF_123	106372	106875	-	167	Transposase
ORF_124	106972	108381	+	469	Transposase
ORF_125	108413	108856	-	147	Hypothetical protein
ORF_126	109283	111508	-	741	Hypothetical protein
ORF_127	111785	113371	-	528	Transposase
ORF_128	113428	113775	-	115	Isocitrate lyase
ORF_129	114512	116215	-	567	Urease subunit alpha
ORF_130	116224	116529	-	101	Urease subunit beta
ORF_131	116547	116849	-	100	Urease subunit gamma
ORF_132	116871	117698	-	275	Urease accessory protein ureD
ORF_133	117907	118479	+	190	Urease accessory protein UreE
ORF_134	118526	119143	+	205	Urease accessory protein UreG
ORF_135	119133	120104	+	323	Cobaltochelatase subunit CobS
ORF_136	120114	121970	+	618	Cobalt chelatase
ORF_137	122007	122414	+	135	Integrase, catalytic region
ORF_138	122448	124334	-	628	Hypothetical protein
ORF_139	125777	126706	+	309	Hypothetical protein
ORF_140	126715	127461	+	248	Hypothetical protein
ORF_141	127473	129413	+	646	Hypothetical protein
ORF_142	130018	135420	-	1800	Hypothetical protein
ORF_143	135804	136577	-	257	Transposase
ORF_144	136899	142412	-	1837	Hypothetical protein
ORF_145	143058	143522	+	154	Hypothetical protein
ORF_146	143696	144037	-	113	Hypothetical protein
ORF_147	144114	145334	+	406	Transposase
ORF_148	145331	145960	+	209	Hypothetical protein
ORF_149	146144	147571	+	475	Hypothetical protein
ORF_151	149463	150503	+	346	Hypothetical protein
ORF_152	151018	152868	+	616	Hypothetical protein
ORF_153	154405	155289	-	294	Hypothetical protein
ORF_154	155577	155789	-	70	General stress protein CsbD
ORF_155	156967	157242	+	91	Hypothetical protein
ORF_156	157337	157717	+	126	Hypothetical protein
ORF_157	157827	158264	+	145	Hypothetical protein
ORF_158	159373	159771	+	132	Hypothetical protein
ORF_159	159796	160383	+	195	Hypothetical protein
ORF_160	160759	161415	+	218	Hypothetical protein
ORF_161	162056	162628	+	190	Integrase
ORF_162	163238	164863	-	541	Hypothetical protein
ORF_163	166260	167897	+	545	Hypothetical protein
ORF_164	168759	169253	-	164	Hypothetical protein
ORF_165	170096	170236	+	46	Transposase
ORF_166	170359	171333	+	324	Hypothetical protein
ORF_167	172073	172354	+	93	Hypothetical protein
ORF_168	172254	172517	-	87	Transposase
ORF_169	172465	173490	-	341	Hypothetical protein
ORF_170	173529	173837	+	102	MULTISPECIES: transposase
ORF_171	173870	174622	+	250	Integrase core domain protein
ORF_172	174870	175151	+	93	Hypothetical protein
ORF_173	175271	175762	+	163	Transposase
ORF_174	175784	175978	+	64	Transposase, partial
ORF_175	175953	176402	-	149	Hypothetical protein
ORF_177	177967	179187	+	406	Transposase
ORF_178	179339	179596	-	85	Hypothetical protein
ORF_179	180079	180387	+	102	Excinuclease ABC subunit A
ORF_180	180457	180615	+	52	Hypothetical protein
ORF_181	180635	181159	-	174	Integrase
ORF_182	181355	183673	-	772	Hypothetical protein
ORF_183	183902	185386	-	494	Hypothetical protein
ORF_184	185973	186239	+	88	Hypothetical protein BP1258B_4751
ORF_185	186276	186638	-	120	Hypothetical protein
ORF_186	186771	187112	+	113	Hypothetical protein
ORF_187	187009	188163	-	384	Hypothetical protein AB870_25515 (plasmid)
ORF_188	188243	188977	-	244	Hypothetical protein AB870_25510 (plasmid)
ORF_189	189174	189413	-	79	Hypothetical protein
ORF_190	190016	190480	+	154	Hypothetical protein
ORF_191	190526	190792	+	88	Hypothetical protein
ORF_192	190913	191761	-	282	Transposase
ORF_193	191758	192153	-	131	Transposase family protein
ORF_194	192753	193166	-	137	Transposase
ORF_195	193286	193894	+	202	ATP-binding protein
ORF_196	193828	194319	-	163	Transposase
ORF_197	194439	194720	-	93	Hypothetical protein
ORF_198	194827	195282	+	151	Hypothetical protein
ORF_199	195154	195831	-	225	Transposase
ORF_200	195992	197257	+	421	Transposase
ORF_201	197290	197814	-	174	Transposase
ORF_202	198068	199090	+	340	Hypothetical protein
ORF_203	199417	200238	-	273	MULTISPECIES: transposase
ORF_204	200235	201728	-	497	MULTISPECIES: integrase
ORF_205	201971	202480	-	169	Hypothetical protein
ORF_206	202543	203265	-	240	Hypothetical protein
ORF_207	203376	204545	-	389	Hypothetical protein
ORF_208	205564	205851	-	95	Hypothetical protein
ORF_209	205965	206591	+	208	Hypothetical protein
ORF_210	206718	207107	-	129	Hypothetical protein
ORF_211	207352	209163	+	603	Multidrug ABC transporter ATPase
ORF_212	208996	209355	-	119	Hypothetical protein DAPPUDRAFT_326690
ORF_213	209501	209731	-	76	Hypothetical protein BamMEX5DRAFT_6633
ORF_214	209777	210118	+	113	Hypothetical protein
ORF_215	210223	210513	+	96	Hypothetical protein
ORF_216	210779	211018	+	79	Hypothetical protein
ORF_217	211194	211367	+	57	Hypothetical-Protein | belonging to T4-LIKE GC: 867
ORF_218	211545	211775	-	76	Hypothetical protein
ORF_219	211895	212053	-	52	PREDICTED: uncharacterized protein LOC106718630
ORF_220	212121	212423	+	100	Hypothetical protein PSTG_06969
ORF_221	212398	213393	+	331	Transposase
ORF_222	213694	213825	+	43	Hypothetical protein
ORF_223	214343	214540	+	65	Hypothetical protein
ORF_224	214745	215833	+	362	Integrase
ORF_225	215848	216696	-	282	Transposase
ORF_226	216693	217088	-	131	Transposase family protein
ORF_227	217139	217624	+	161	Integrase
ORF_228	217918	218121	+	67	Cold-shock protein
ORF_229	218275	218544	+	89	Hypothetical protein
ORF_230	218751	219302	+	183	Transposase
ORF_231	219155	219544	-	129	Hypothetical protein
ORF_232	219557	220261	-	234	Plasmid stabilization protein
ORF_233	220258	220716	-	152	Conjugal transfer protein TraD
ORF_234	221006	223978	-	990	Conjugative relaxase
ORF_235	223989	225551	-	520	TrwB protein
ORF_236	225602	226213	-	203	Endonuclease
ORF_237	226239	226844	-	201	Hypothetical protein
ORF_238	226905	227915	-	336	Lytic transglycosylase
ORF_239	227902	228924	-	340	P-type DNA transfer ATPase VirB11
ORF_240	228935	230164	-	409	Type VI secretion protein
ORF_241	230166	230963	-	265	P-type conjugative transfer protein VirB9
ORF_242	231027	231701	-	224	Type VI secretion protein
ORF_243	231698	232558	-	286	Type VI secretion protein
ORF_244	232560	232958	-	132	Hypothetical protein
ORF_245	232951	233160	-	69	Hypothetical protein
ORF_246	233207	233878	-	223	Hypothetical protein
ORF_247	233875	236562	-	895	Type VI secretion protein
ORF_248	236549	236848	-	99	Type VI secretion protein
ORF_249	236845	237225	-	126	Type VI secretion protein
ORF_250	237358	237546	-	62	Hypothetical protein BURK_005267
ORF_251	237625	237900	+	91	DNA-binding protein
ORF_252	238080	239441	+	453	MFS transporter
ORF_253	239443	240033	+	196	Thiamine phosphate synthase
ORF_254	240075	240881	+	268	Hypothetical protein MB84_28190 (plasmid)
ORF_255	241221	242231	-	336	Hypothetical protein
ORF_257	242407	243165	+	252	Hypothetical protein
ORF_258	243502	244044	+	180	Hypothetical protein
ORF_259	244704	245072	-	122	Hypothetical protein
ORF_260	245528	245800	+	90	Hypothetical protein
ORF_261	246176	246331	+	51	Hypothetical protein
ORF_262	246343	246891	+	182	Hypothetical protein
ORF_263	248384	249100	+	238	Hypothetical protein
ORF_264	249922	250044	-	40	MULTISPECIES: transposase
ORF_265	250832	252016	+	394	Hypothetical protein
ORF_267	253067	253387	+	106	Hypothetical protein MB84_28255 (plasmid)
ORF_268	253509	254654	+	381	Hypothetical protein
ORF_269	255091	256287	+	398	Hypothetical protein
ORF_270	256284	257114	+	276	Hypothetical protein WS95_04005
ORF_271	257618	258031	-	137	Ribonuclease
ORF_272	258028	258330	-	100	Antitoxin
ORF_273	258431	258652	+	73	Bifunctional diaminohydroxyphosphoribosylaminopyrimidine deaminase/5-amino-6-(5-phosphoribosylamino)uracil reductase
ORF_274	258649	258909	-	86	Hypothetical protein
ORF_275	259094	260383	+	429	Hypothetical protein
ORF_276	260388	260726	-	112	Hypothetical protein
ORF_277	260728	260985	+	85	Transposase
ORF_278	261020	261409	+	129	Transposase
ORF_279	261491	261724	+	77	Integrase, partial
ORF_280	262284	264059	+	591	Hypothetical protein
ORF_281	264276	265292	+	338	Transposase
ORF_282	265595	265828	+	77	Hypothetical protein
ORF_283	265843	266316	-	157	Hypothetical protein
ORF_284	266528	266800	+	90	Hypothetical protein
ORF_285	266797	267297	+	166	GNAT family N-acetyltransferase
ORF_286	267855	268286	+	143	Hypothetical protein
ORF_287	268501	269217	+	238	Transposase
ORF_288	269249	269470	-	73	Methyltransferase
ORF_289	269646	269801	-	51	Riboflavin synthase eubacterial/eukaryotic
ORF_290	270842	271732	+	296	Integrase catalytic region
ORF_291	272184	274541	+	785	Hypothetical protein
ORF_292	274538	274774	+	78	AraC family transcriptional regulator
ORF_293	274811	275230	-	139	IS407A%2C transposase OrfB
ORF_295	276222	277610	+	462	Sulfonate ABC transporter substrate-binding protein
ORF_296	277768	278385	-	205	Hypothetical protein
ORF_297	278595	279455	-	286	Hypothetical protein
ORF_298	279467	280237	-	256	Transposase
ORF_299	280745	283591	-	948	Hypothetical protein
ORF_300	285128	286441	-	437	Hypothetical protein MB84_28400 (plasmid)
ORF_301	286768	287898	-	376	Nucleoside hydrolase
ORF_302	288110	289126	-	338	Hypothetical protein
ORF_304	289574	289834	-	86	Hypothetical protein
ORF_305	290602	291072	-	156	Hypothetical protein
ORF_307	292292	292723	+	143	Hypothetical protein
ORF_308	293329	294150	+	273	DNA-binding response regulator
ORF_309	294338	296851	+	837	Hybrid sensor histidine kinase/response regulator
ORF_310	296791	298053	-	420	Hypothetical protein
ORF_311	298265	299722	-	485	Glycosyl transferase (plasmid)
ORF_312	299795	300151	+	118	PREDICTED: protocadherin-1-like
ORF_314	300311	301720	-	469	Hypothetical protein
ORF_315	302872	303195	-	107	Hypothetical protein G7K_6409-t1
ORF_316	303381	303773	+	130	Isocitrate lyase
ORF_317	303896	304447	-	183	Hypothetical protein
ORF_318	304511	304642	-	43	Hypothetical protein
ORF_319	305876	306625	-	249	Hypothetical protein
ORF_320	307090	307635	-	181	Hypothetical protein
ORF_321	307925	310054	-	709	TonB-dependent copper receptor
ORF_322	311388	312122	-	244	Hypothetical protein
ORF_323	312123	312326	-	67	PREDICTED: protein SRG1 isoform X3
ORF_324	312558	312791	+	77	Hypothetical protein
ORF_326	313753	314043	-	96	Hypothetical protein
ORF_327	314415	316175	-	586	Hypothetical protein
ORF_328	316846	317973	+	375	Hypothetical protein RO07_12260
ORF_329	318124	318894	+	256	Methyl-accepting chemotaxis sensory transducer
ORF_330	318878	319366	+	162	Hypothetical protein
ORF_331	319739	320137	+	132	Transposase B
ORF_332	321081	321980	+	299	Hypothetical protein
ORF_333	323334	324326	+	330	Hypothetical protein
ORF_334	324446	324958	+	170	Hypothetical protein
ORF_335	325225	325365	-	46	Hypothetical protein BCh11DRAFT_07867
ORF_337	326963	327649	+	228	Hypothetical protein
ORF_338	327612	328091	+	159	Hypothetical protein
ORF_339	328427	328627	+	66	Hypothetical protein
ORF_341	329596	331044	-	482	Membrane protein (plasmid)
ORF_342	331686	332168	-	160	Hypothetical protein
ORF_343	332175	332504	-	109	Hypothetical protein MB84_28560 (plasmid)
ORF_344	333114	335108	-	664	Hypothetical protein
ORF_345	335616	337592	-	658	Hypothetical protein
ORF_346	337768	338019	-	83	Hypothetical protein AK88_03804
ORF_347	338338	339072	+	244	Hypothetical protein
ORF_349	339962	340411	-	149	Hypothetical protein
ORF_350	340889	341278	-	129	NUDIX domain-containing protein
ORF_351	341450	344857	-	1135	Hypothetical protein
ORF_352	345202	345441	+	79	PREDICTED: alpha-mannosidase-like
ORF_353	345370	346134	-	254	Hypothetical protein
ORF_354	346386	346658	+	90	Hypothetical protein
ORF_355	347507	348022	-	171	Hypothetical protein
ORF_356	348401	348778	-	125	PTS cellobiose transporter subunit IIB
ORF_357	348795	350399	-	534	PTS sorbitol transporter subunit IIB
ORF_359	351621	352094	+	157	PREDICTED: follistatin-related protein 5-like isoform X1
ORF_360	352226	353458	+	410	MFS transporter
ORF_362	354238	354423	-	61	Hypothetical protein PFLmoz3_00709
ORF_363	354831	355082	+	83	Hypothetical protein
ORF_364	355225	355776	+	183	Hypothetical protein
ORF_365	355958	357817	-	619	Hypothetical protein
ORF_366	358472	360421	-	649	Hypothetical protein
ORF_367	361339	362709	+	456	Hypothetical protein
ORF_368	363047	365368	+	773	Hypothetical protein
ORF_369	366076	366225	+	49	Hypothetical protein LMG16407_00049
ORF_370	366361	366954	+	197	Hypothetical protein
ORF_371	367977	368627	+	216	Cobyrinic acid a,c-diamide synthase
ORF_372	368639	369670	+	343	Hypothetical protein
ORF_373	369708	370655	-	315	Hypothetical protein
ORF_374	373790	375067	-	425	Hypothetical protein MB84_28680 (plasmid)
ORF_375	375119	375739	-	206	Hypothetical protein
ORF_376	376027	376224	-	65	PREDICTED: tetratricopeptide repeat protein 29
ORF_377	376253	378484	+	743	Hypothetical protein
ORF_378	378481	379023	+	180	Outer membrane autotransporter barrel domain-containing protein
ORF_379	379728	379991	+	87	Hypothetical protein
ORF_380	380004	380420	+	138	Hypothetical protein
ORF_381	381045	381362	-	105	Hypothetical protein
ORF_382	381880	382791	-	303	Hypothetical protein
ORF_383	382953	383891	+	312	Integrase
ORF_384	384514	385266	+	250	Hypothetical protein
ORF_385	385529	386011	-	160	Transposase
ORF_386	386954	389107	-	717	Integrase
ORF_387	389927	391777	-	616	Hypothetical protein
ORF_388	391958	392482	+	174	Transposase
ORF_389	392343	392705	-	120	Hypothetical protein
ORF_390	393459	393683	+	74	Putative uroporphyrin-III c-methyltransferase
ORF_391	393748	394065	+	105	DNA-binding protein
ORF_392	394200	395231	+	343	Cytosine methyltransferase
ORF_393	395235	396593	+	452	HNH endonuclease
ORF_394	396653	398545	-	630	Hypothetical protein
ORF_395	398616	398849	-	77	Integrase
ORF_396	398880	399176	-	98	Integrase catalytic subunit
ORF_397	400292	401077	-	261	Hypothetical protein
ORF_398	401088	401792	-	234	Hypothetical protein
ORF_399	402351	402725	+	124	Hypothetical protein
ORF_400	402998	403945	+	315	Hypothetical protein
ORF_401	403958	404290	+	110	PREDICTED: ankyrin repeat and SOCS box protein 10
ORF_402	404241	404561	-	106	Hypothetical protein
ORF_403	404592	404891	-	99	Hypothetical protein
ORF_404	404881	405087	-	68	Hypothetical protein
ORF_405	405971	406597	-	208	Hypothetical protein
ORF_406	407051	408073	+	340	Hypothetical protein
ORF_407	409983	410252	+	89	Hypothetical protein
ORF_409	410683	411192	+	169	Hypothetical protein
ORF_410	411290	412510	-	406	Transposase
ORF_411	412618	412782	+	54	Hypothetical protein
ORF_412	413153	413401	+	82	Hypothetical protein
ORF_413	413541	413960	-	139	Integrase
ORF_415	414346	414600	+	84	Putative Diguanylate cyclase, partial
ORF_416	414749	416899	-	716	Hypothetical protein
ORF_417	417999	418196	+	65	Hypothetical protein
ORF_419	419818	420030	+	70	Hypothetical protein
ORF_420	420057	420422	+	121	Group II intron reverse transcriptase/maturase
ORF_421	420850	421278	-	142	Integrase
ORF_422	421322	422407	-	361	Transposase
ORF_423	422646	423320	-	224	Integrase, partial
ORF_424	423317	423817	-	166	Transposase
ORF_425	424032	424886	-	284	Integrase
ORF_426	424993	426993	-	666	Hypothetical protein
ORF_427	428336	428677	+	113	Hypothetical protein
ORF_428	428963	429403	+	146	Hypothetical protein
ORF_429	429588	430466	-	292	Hypothetical protein
ORF_430	431515	431832	+	105	Hypothetical protein
ORF_431	431758	432354	-	198	Hypothetical protein
ORF_432	432600	433820	-	406	Transposase
ORF_433	433897	434142	+	81	Hypothetical protein
ORF_434	435340	435675	+	111	Hypothetical protein
ORF_435	436491	436862	+	123	Hypothetical protein
ORF_436	437210	437449	+	79	Hypothetical protein
ORF_437	438307	439164	-	285	Hypothetical protein
ORF_438	439995	440366	+	123	Hypothetical protein
ORF_439	440461	440652	-	63	Transposase
ORF_441	441241	442485	+	414	Hypothetical protein
ORF_442	442404	443027	-	207	Integrase, catalytic region
ORF_444	444040	445977	-	645	Hypothetical protein
ORF_445	447094	447765	-	223	Hypothetical protein
ORF_447	448198	448440	-	80	Hypothetical protein
ORF_448	448860	449039	-	59	Hypothetical protein
ORF_449	449920	450540	+	206	Hypothetical protein
ORF_450	450552	451748	+	398	Hypothetical protein
ORF_451	451708	452877	-	389	Transposase
ORF_452	452986	453834	-	282	Transposase
ORF_453	453831	454226	-	131	Transposase family protein
ORF_454	454472	454726	+	84	Hypothetical protein
ORF_455	454671	454874	+	67	Transposase
ORF_456	455061	455756	+	231	Hypothetical protein
ORF_457	455628	456872	-	414	Hypothetical protein
ORF_460	458330	460321	+	663	Hypothetical protein
ORF_461	461161	463401	-	746	Hypothetical protein
ORF_463	463859	465499	+	546	Hypothetical protein
ORF_464	466151	466750	-	199	Putative transposase
ORF_466	467132	467929	+	265	Hypothetical protein
ORF_467	467941	470493	+	850	Hypothetical protein MB84_29025 (plasmid)
ORF_470	471111	471509	+	132	Hypothetical protein MB84_29030 (plasmid)
ORF_471	471580	473031	+	483	FAD-dependent oxidoreductase
ORF_472	473178	476069	+	963	Hypothetical protein
ORF_473	476314	477135	+	273	FkbM family methyltransferase
ORF_474	477128	477370	-	80	Hypothetical protein
ORF_475	477515	477742	+	75	Hypothetical protein
ORF_476	477969	478802	+	277	Dimethyladenosine transferase
ORF_477	479817	484823	+	1668	Hypothetical protein
ORF_479	485271	487028	+	585	Hypothetical protein
ORF_480	486891	487199	-	102	Hypothetical protein FOMMEDRAFT_144017
ORF_481	487742	487942	-	66	Soprulation specific penicillin-binding protein
ORF_482	488197	490032	-	611	Hypothetical protein
ORF_483	490437	491456	-	339	Hypothetical protein
ORF_484	491884	492240	+	118	Hypothetical protein
ORF_485	492252	492464	+	70	Hypothetical protein
ORF_486	492854	494353	+	499	Hypothetical protein
ORF_487	495514	495738	-	74	Hypothetical protein
ORF_488	496389	497243	-	284	CAAX protease
ORF_489	497679	497885	+	68	Hypothetical protein PsgB076_07072
ORF_490	498107	498856	+	249	Uncharacterised protein
ORF_491	499304	500230	+	308	Hypothetical protein
ORF_492	500330	500524	+	64	Hypothetical protein
ORF_493	501615	502064	-	149	Hypothetical protein X963_6213
ORF_494	502148	502723	+	191	Transposase
ORF_496	503974	504969	+	331	Hypothetical protein
ORF_497	504962	505225	-	87	Hypothetical protein ADK37_32800, partial
ORF_498	505270	505464	+	64	Integrase
ORF_499	505665	506243	+	192	Transposase
ORF_500	506148	507356	-	402	Hypothetical protein
ORF_501	507627	507896	-	89	Hypothetical protein V500_00598
ORF_502	507929	509068	-	379	Hypothetical protein MB84_29135 (plasmid)
ORF_503	509065	510558	-	497	Hypothetical protein
ORF_504	510555	511082	-	175	Hypothetical protein
ORF_505	512807	514519	+	570	Hypothetical protein
ORF_507	516143	517180	+	345	Hypothetical protein
ORF_508	517680	519338	+	552	Hypothetical protein
ORF_509	519949	520170	+	73	PREDICTED: voltage-dependent L-type calcium channel subunit alpha-1S
ORF_510	520472	521827	-	451	Hypothetical protein MB84_29170 (plasmid)
ORF_511	522282	522788	-	168	TRNA-specific adenosine deaminase
ORF_512	523489	523821	+	110	Transposase
ORF_513	524838	526145	+	435	Hypothetical protein
ORF_514	526138	527358	+	406	Esterase
ORF_515	528963	529598	+	211	Hypothetical protein
ORF_517	530938	533583	+	881	Hypothetical protein
ORF_518	533782	534222	+	146	Hypothetical protein
ORF_519	534243	534902	+	219	Hypothetical protein
ORF_520	534923	535438	+	171	Type III secretion protein
ORF_521	535435	536946	+	503	Hypothetical protein
ORF_522	536965	537645	+	226	Hypothetical protein
ORF_523	537688	538767	+	359	Hypothetical protein
ORF_524	538829	539716	-	295	Hypothetical protein
ORF_525	539706	540308	-	200	Hypothetical protein
ORF_526	541146	541427	-	93	Hypothetical protein
ORF_527	541465	541620	-	51	Transposase
ORF_528	541786	542928	-	380	Hypothetical protein
ORF_529	543640	543939	+	99	Transposase
ORF_530	543921	544550	+	209	Transposase
ORF_531	544787	546073	-	428	Hypothetical protein
ORF_532	546773	548740	-	655	Hypothetical protein
ORF_533	549673	551712	-	679	Hypothetical protein
ORF_534	551905	555291	-	1128	Hypothetical protein
ORF_535	555318	555470	-	50	Myosin-IA
ORF_536	555460	555840	-	126	Hypothetical protein
ORF_537	555834	557159	-	441	Type III secretion protein ATPase
ORF_538	557146	559197	-	683	EscV/YscV/HrcV family type III secretion system export apparatus protein
ORF_539	559184	559561	-	125	Type III secretion protein
ORF_540	559963	560607	+	214	Type III secretion system protein SsaR
ORF_541	560618	560887	+	89	Type III secretion system protein SsaS
ORF_542	560889	561668	+	259	EscT/YscT/HrcT family type III secretion system export apparatus protein
ORF_543	561665	562981	+	438	EscU/YscU/HrcU family type III secretion system export apparatus switch protein
ORF_544	562959	563948	+	329	Hypothetical protein
ORF_545	563957	566758	+	933	Hybrid sensor histidine kinase/response regulator
ORF_546	566908	567558	-	216	DNA-binding response regulator
ORF_547	568543	569604	-	353	Hypothetical protein MB84_29330 (plasmid)
ORF_548	569597	570754	-	385	Hypothetical protein
ORF_549	570751	571305	-	184	Hypothetical protein
ORF_550	571302	572009	-	235	EscJ/YscJ/HrcJ family type III secretion inner membrane ring protein
ORF_551	572006	572329	-	107	Hypothetical protein
ORF_552	572326	572619	-	97	Hypothetical protein
ORF_553	572636	573646	-	336	Hypothetical protein
ORF_554	573683	573907	-	74	Hypothetical protein MB84_29365 (plasmid)
ORF_555	573927	575105	-	392	EscD/YscD/HrpQ family type III secretion system inner membrane ring protein
ORF_556	575112	576581	-	489	EscC/YscC/HrcC family type III secretion system outer membrane ring protein
ORF_557	576578	576979	-	133	Protein EsaB
ORF_558	577780	579177	+	465	Hypothetical protein
ORF_559	579216	579458	-	80	Hypothetical protein UY40_C0001G0003
ORF_560	580332	581501	+	389	Hypothetical protein
ORF_561	582589	582807	-	72	Hypothetical protein
ORF_562	582973	583191	-	72	Hypothetical protein
ORF_564	585593	586240	+	215	Hypothetical protein
ORF_565	586425	587708	+	427	Integrase
ORF_566	588354	588539	-	61	Hypothetical protein
ORF_567	588638	588904	-	88	Hypothetical protein MB84_26025
ORF_568	588957	589286	-	109	Integrase core domain-containing protein
ORF_569	589283	589540	-	85	Hypothetical protein
ORF_570	589824	590003	-	59	PREDICTED: lysine-specific demethylase PHF2-like, partial
ORF_571	590528	591028	+	166	Hypothetical protein
ORF_572	591435	591689	+	84	Hypothetical protein
ORF_573	592110	592307	+	65	Hypothetical protein
ORF_574	592646	594610	+	654	Hypothetical protein
ORF_575	594739	595845	-	368	MULTISPECIES: transposase
ORF_576	596451	596876	+	141	Hypothetical protein MB84_29455 (plasmid)
ORF_577	597142	598467	-	441	Hypothetical protein
ORF_578	599016	599180	-	54	Integrase
ORF_579	599472	599687	-	71	Hypothetical protein
ORF_580	599989	602007	-	672	Hypothetical protein
ORF_581	602022	602255	+	77	Hypothetical protein
ORF_582	602429	603745	-	438	Phosphatidylinositol kinase
ORF_583	603753	604145	-	130	XRE family transcriptional regulator
ORF_584	605014	605238	+	74	Hypothetical protein
ORF_585	605235	605762	-	175	Hypothetical protein
ORF_587	607115	607375	+	86	Hypothetical protein
ORF_588	608173	609363	-	396	MFS transporter
ORF_589	610128	610418	+	96	Hypothetical protein MB84_29495 (plasmid)
ORF_590	610489	610743	+	84	Prevent-host-death protein
ORF_591	610743	611153	+	136	Twitching motility protein PilT
ORF_592	611232	611726	+	164	Integrase
ORF_593	611668	612933	-	421	Transposase
ORF_594	613096	613236	+	46	Hypothetical protein AXG89_31740 (plasmid)
ORF_595	613323	614357	-	344	Transposase
ORF_596	614493	615614	+	373	Integrase
ORF_597	616349	617278	+	309	Integrase
ORF_598	617498	618913	-	471	Transposase
ORF_599	618933	619529	-	198	TnpR protein
ORF_600	619541	619861	-	106	Transposase
ORF_601	619914	620297	+	127	Hypothetical protein
ORF_602	620294	620641	+	115	Isocitrate lyase
ORF_603	620700	621827	+	375	Transposase
ORF_604	621852	622640	-	262	ATP-binding protein
ORF_605	622647	624185	-	512	Integrase
ORF_606	624543	624911	+	122	Transposase
ORF_607	624908	626290	-	460	Transposase
ORF_608	626342	626689	-	115	Isocitrate lyase
ORF_609	627685	628770	-	361	Transposase
ORF_610	629009	629470	-	153	Transposase
ORF_611	629653	629979	-	108	Transposase
ORF_612	630234	630662	-	142	Integrase
ORF_613	630706	631791	-	361	Transposase
ORF_614	632030	632704	-	224	Integrase
ORF_615	632701	633204	-	167	Transposase
ORF_616	633296	633490	+	64	Hypothetical protein
ORF_617	633513	634361	-	282	Transposase
ORF_618	634358	634753	-	131	Transposase family protein
ORF_619	634760	635305	+	181	Transposase
ORF_620	635363	636469	-	368	MULTISPECIES: transposase
ORF_621	636573	636959	+	128	Transposase
ORF_622	636996	637244	-	82	Hypothetical protein
ORF_623	637241	637924	-	227	Conserved protein of unknown function
ORF_624	638099	638716	-	205	Hypothetical protein
ORF_625	638833	639162	+	109	Lipoyl synthase
ORF_626	639385	639903	-	172	Hypothetical protein

## Sheet: pPO70-2
Feature ID	Start	Stop	Strand	Length (aa)	Function
ORF_1	3	788	-	261	Peptide ABC transporter permease
ORF_2	862	1380	-	172	Oligopeptide transporter permease
ORF_3	1392	1595	-	67	Peptide ABC transporter substrate-binding protein
ORF_4	1769	2335	-	188	Peptide ABC transporter substrate-binding protein
ORF_5	2286	3005	-	239	Peptide ABC transporter substrate-binding protein
ORF_6	3168	3374	+	68	Hypothetical protein
ORF_7	3885	4247	+	120	Hypothetical protein
ORF_8	4116	4850	-	244	Transposase
ORF_9	5095	6462	+	455	D-alanine/D-serine/glycine permease
ORF_10	6784	8379	+	531	Hypothetical protein MB84_29620 (plasmid)
ORF_11	8496	8738	+	80	Transposase
ORF_12	8810	9511	+	233	Integrase
ORF_13	9762	9956	+	64	Hypothetical protein
ORF_14	10494	10742	+	82	Hypothetical protein
ORF_15	10788	11147	+	119	Hypothetical protein
ORF_16	11152	12867	+	571	Hypothetical protein MB84_29640 (plasmid)
ORF_17	12897	13175	-	92	Hypothetical protein
ORF_18	14104	15642	-	512	Integrase
ORF_19	15981	16415	-	144	Transposase
ORF_20	16614	17879	+	421	Transposase
ORF_21	17886	18647	-	253	Transposase
ORF_22	19073	19420	-	115	Isocitrate lyase
ORF_23	19417	19620	-	67	Hypothetical protein
ORF_24	20067	21731	+	554	Hypothetical protein
ORF_25	21711	21950	-	79	Pre-mRNA-processing ATP-dependent RNA helicase PRP5
ORF_26	22013	23338	-	441	Prop
ORF_28	24293	25615	+	440	Hypothetical protein MB84_29695 (plasmid)
ORF_29	25774	26697	+	307	Transposase
ORF_30	26887	28113	+	408	Cobyrinic acid a,c-diamide synthase
ORF_31	28110	29144	+	344	Chromosome partitioning protein ParB
ORF_32	29456	30772	+	438	Hypothetical protein
ORF_33	31060	32016	-	318	Restriction endonuclease
ORF_34	32013	33482	-	489	SAM-dependent methyltransferase
ORF_35	34292	36130	+	612	Hypothetical protein
ORF_36	36189	36755	-	188	Hypothetical protein
ORF_37	36891	39854	-	987	Transposase
ORF_38	39933	40094	+	53	Hypothetical protein
ORF_39	40450	42150	+	566	Hypothetical protein
ORF_40	42187	42438	-	83	Hypothetical protein
ORF_41	42646	42828	+	60	Hypothetical protein
ORF_42	42910	43140	+	76	Hypothetical protein
ORF_43	43546	44301	+	251	Hypothetical protein
ORF_44	44298	45845	+	515	Hypothetical protein MB84_29770 (plasmid)
ORF_45	45893	46852	-	319	Hypothetical protein
ORF_46	46974	47672	+	232	Integrase
ORF_47	47752	48006	+	84	PbsX family transcriptional regulator
ORF_48	48006	48368	+	120	Growth inhibitor PemK
ORF_49	48435	48629	+	64	Hypothetical protein
ORF_50	48645	48902	+	85	Hypothetical protein
ORF_51	48911	49183	+	90	Hypothetical protein
ORF_52	49200	49454	+	84	Hypothetical protein
ORF_53	49467	49886	+	139	Hypothetical protein
ORF_54	50215	51480	-	421	Transposase
ORF_55	51707	52012	+	101	Hypothetical protein
ORF_56	52106	52351	+	81	Hypothetical protein
ORF_57	52588	53175	-	195	PREDICTED: BAH and coiled-coil domain-containing protein 1
ORF_58	53276	53641	+	121	Hypothetical protein
ORF_59	53995	54762	-	255	Transposase
ORF_60	54871	55275	+	134	Integrase catalytic subunit
ORF_61	55338	56603	+	421	Transposase
ORF_62	56689	57078	+	129	Integrase
ORF_63	56950	58170	-	406	Transposase
ORF_64	58247	59164	+	305	Integrase
ORF_65	59363	60016	+	217	Hypothetical protein
ORF_66	60327	60698	-	123	Transposase
ORF_67	60810	61001	+	63	Hypothetical protein
ORF_68	61001	61537	+	178	DEAD/DEAH box helicase
ORF_69	61567	61908	+	113	Hypothetical protein
ORF_70	62013	62303	+	96	Hypothetical protein
ORF_71	62572	62811	+	79	Hypothetical protein
ORF_72	63338	63568	-	76	Hypothetical protein
ORF_73	64191	65186	+	331	Transposase
ORF_74	65487	65618	+	43	Hypothetical protein
ORF_75	65594	66172	-	192	Uncharacterised protein
ORF_76	66698	66901	+	67	Cold-shock protein
ORF_77	67055	67324	+	89	Hypothetical protein
ORF_78	67570	68370	-	266	Integrase
ORF_79	68391	68657	-	88	Transposase
ORF_80	68851	69246	+	131	Transposase family protein
ORF_81	69243	70091	+	282	Transposase
ORF_82	70091	70621	+	176	Hypothetical protein AWB81_07131
ORF_83	70474	70863	-	129	Hypothetical protein
ORF_84	70876	71580	-	234	Plasmid stabilization protein
ORF_85	71577	71996	-	139	Conjugal transfer protein TraD
ORF_86	72294	75260	-	988	Conjugative relaxase
ORF_87	75271	76833	-	520	TrwB protein
ORF_88	76880	77482	-	200	Endonuclease
ORF_89	77508	78095	-	195	Hypothetical protein
ORF_90	78159	79169	-	336	Lytic transglycosylase
ORF_91	79156	80178	-	340	P-type DNA transfer ATPase VirB11
ORF_92	80189	81427	-	412	Type VI secretion protein
ORF_93	81429	82235	-	268	P-type conjugative transfer protein VirB9
ORF_94	82298	82972	-	224	Type VI secretion protein
ORF_95	82969	83832	-	287	Type VI secretion protein
ORF_96	83820	84227	-	135	Hypothetical protein
ORF_97	84220	84435	-	71	Hypothetical protein
ORF_98	84482	85150	-	222	Hypothetical protein
ORF_99	85147	87855	-	902	Type VI secretion protein
ORF_100	87842	88141	-	99	Type VI secretion protein
ORF_101	88138	88503	-	121	Type VI secretion protein
ORF_102	88674	89516	+	280	Hypothetical protein
ORF_103	89508	90290	-	260	Dehydrogenase
ORF_104	90283	92052	-	589	Hypothetical protein MB84_30020 (plasmid)
ORF_105	92049	92543	-	164	Hypothetical protein
ORF_106	92720	93391	-	223	Resolvase
ORF_107	93727	94017	+	96	Antitoxin of toxin-antitoxin stability system
ORF_108	94014	94298	+	94	Addiction module toxin RelE
ORF_109	94437	94706	+	89	Hypothetical protein
ORF_110	94804	95520	+	238	Integrase
ORF_111	95673	95819	+	48	Hypothetical protein
ORF_112	96027	98054	-	675	Hypothetical protein
ORF_113	98306	99031	-	241	Integrase
ORF_114	99479	99979	-	166	Transposase
ORF_115	100099	100806	+	235	Transposase
ORF_116	101455	101751	+	98	Transposase
ORF_117	101716	103941	-	741	Hypothetical protein
ORF_118	104194	104715	+	173	Integrase
ORF_119	104588	105256	-	222	Integrase
ORF_120	105281	106180	+	299	Hypothetical protein
ORF_121	106247	109642	+	1131	Hypothetical protein MB84_30100 (plasmid)
ORF_122	109707	109925	+	72	Hypothetical protein
ORF_123	110079	110183	-	34	Transposase
ORF_124	110520	111212	+	230	Integrase
ORF_125	112072	112584	-	170	Hypothetical protein
ORF_126	112581	112829	-	82	Hypothetical protein
ORF_127	112991	113572	-	193	Integrase
ORF_128	113816	114052	+	78	MULTISPECIES: hypothetical protein
ORF_129	114508	114972	+	154	Transposase
ORF_130	114986	115630	-	214	Transposase
ORF_131	115635	115724	-	29	Transposase
ORF_132	116138	116419	+	93	Hypothetical protein
ORF_133	116416	116913	+	165	GCN5 family acetyltransferase
ORF_134	117042	117131	+	29	Transposase
ORF_135	117136	117807	+	223	Transposase
ORF_136	117720	118664	-	314	Transposase
ORF_137	118717	119733	+	338	Transposase
ORF_138	119730	120515	+	261	ATPase AAA
ORF_139	120605	122143	+	512	Integrase
ORF_140	122313	122804	+	163	Transposase
ORF_141	122989	124461	-	490	Porin
ORF_142	124496	125527	-	343	Peptide ABC transporter ATP-binding protein
ORF_143	125524	126516	-	330	Oligopeptide transporter ATP-binding component
ORF_144	126518	127402	-	294	Peptide ABC transporter permease
ORF_145	127416	128354	-	312	Oligopeptide transporter permease
ORF_146	128366	129979	-	537	Peptide ABC transporter substrate-binding protein
ORF_147	130142	130348	+	68	Hypothetical protein
ORF_148	130860	131222	+	120	Hypothetical protein
ORF_149	131091	131825	-	244	Transposase
ORF_150	132070	133050	+	326	D-alanine/D-serine/glycine permease
ORF_151	133097	133438	+	113	D-alanine/D-serine/glycine permease
ORF_152	134623	135342	+	239	Hypothetical protein
ORF_153	135458	135700	+	80	Transposase
ORF_154	135772	135984	+	70	Integrase

## Sheet: pPO70-3
Feature ID	Start	Stop	Strand	Length (aa)	Function
ORF_1	1	276	+	91	Transposase
ORF_2	327	860	-	177	Integrase
ORF_3	927	1292	+	121	MULTISPECIES: transposase
ORF_4	1422	2138	+	238	Transposase
ORF_5	2130	2789	-	219	Integrase
ORF_6	3048	3848	-	266	Integrase
ORF_7	3869	4135	-	88	Transposase
ORF_8	4282	4548	-	88	Hypothetical protein
ORF_9	4545	4928	-	127	Hypothetical protein
ORF_10	5102	6367	+	421	Transposase
ORF_11	6431	6748	+	105	Porin
ORF_12	6707	7282	-	191	Hypothetical protein
ORF_13	7452	8558	-	368	MULTISPECIES: transposase
ORF_14	8842	9072	+	76	Hypothetical protein
ORF_15	9173	9526	+	117	Hypothetical protein
ORF_16	9523	9795	+	90	Transposase
ORF_17	9795	10145	+	116	Hypothetical protein
ORF_18	10159	10290	+	43	Obg family GTPase CgtA
ORF_19	10323	10496	-	57	Acetolactate synthase
ORF_20	10608	10874	+	88	Hypothetical protein
ORF_21	11058	11894	+	278	Hypothetical protein MB84_30275 (plasmid)
ORF_22	11884	13410	+	508	Hypothetical protein MB84_30280 (plasmid)
ORF_23	13403	16132	+	909	Hypothetical protein
ORF_24	16145	17407	+	420	Glycosyl transferase
ORF_25	17504	18712	+	402	Hypothetical protein
ORF_26	18693	20423	+	576	Hypothetical protein
ORF_28	20598	21557	+	319	Glycosyl transferase family 2
ORF_29	21637	22266	-	209	Hypothetical protein
ORF_30	22442	22972	-	176	Hypothetical protein
ORF_31	23016	24041	+	341	Transposase
ORF_32	24038	24823	+	261	AAA family ATPase
ORF_33	24900	26438	-	512	Integrase
ORF_34	26679	26906	-	75	Hypothetical protein
ORF_35	26848	27540	-	230	Integrase
ORF_36	27557	27883	+	108	Hypothetical protein
ORF_37	27960	28403	-	147	Hypothetical protein
ORF_38	28504	28728	-	74	Membrane protein
ORF_39	28870	29499	-	209	Integrase
ORF_40	29548	29718	+	56	Hypothetical protein M408DRAFT_273405
ORF_41	29961	31304	+	447	Hypothetical protein MB84_30360 (plasmid)
ORF_42	31325	31627	+	100	Hypothetical protein
ORF_43	31698	32441	-	247	Transposase
ORF_44	32623	32871	+	82	Hypothetical protein
ORF_45	32932	33282	-	116	Hypothetical protein
ORF_46	33290	33466	+	58	Putative uncharacterized protein
ORF_47	33493	33828	-	111	NADH dehydrogenase
ORF_48	33865	34524	+	219	Hypothetical protein MB84_30375 (plasmid)
ORF_49	34819	35649	-	276	Hypothetical protein
ORF_50	35652	35978	-	108	MULTISPECIES: transposase
ORF_51	35948	36691	-	247	Transposase
ORF_52	36860	37099	+	79	MULTISPECIES: transposase
ORF_53	37101	37844	+	247	Transposase
ORF_54	37993	38928	-	311	Hypothetical protein
ORF_55	39324	39494	-	56	Hypothetical protein M408DRAFT_273405
ORF_56	39543	40172	+	209	Integrase
ORF_57	40314	40538	+	74	Membrane protein
ORF_58	40639	41082	+	147	Hypothetical protein
ORF_59	41159	41485	-	108	Hypothetical protein
ORF_60	41502	42194	+	230	Integrase
ORF_61	42251	42916	+	221	Hypothetical protein
ORF_62	43033	43242	+	69	Hypothetical protein
ORF_63	43242	43391	+	49	Transposase
ORF_64	43437	43736	+	99	Transposase, partial
ORF_65	43738	43953	-	71	Transposase
ORF_66	44036	45121	-	361	Transposase
ORF_67	45360	45986	-	208	Transposase
ORF_68	45983	46276	-	97	Transposase
ORF_69	46904	47176	+	90	CopG family transcriptional regulator
ORF_70	47164	47457	+	97	Plasmid stabilization protein
ORF_71	47706	48956	+	416	Transposase
ORF_72	49097	50272	-	391	AAA family ATPase
ORF_73	50767	51888	+	373	Chromosome partitioning protein
ORF_74	51892	52935	+	347	Hypothetical protein
ORF_75	53206	54555	+	449	Hypothetical protein
ORF_76	54571	54828	+	85	Hypothetical protein AMSG_03090
ORF_77	54825	55043	+	72	Hypothetical protein
ORF_78	55404	56309	-	301	Hypothetical protein
ORF_79	56819	57352	-	177	Potassium-transporting ATPase subunit C
ORF_80	57503	59413	+	636	Hypothetical protein
ORF_81	59303	59548	-	81	DUF936 family protein
ORF_82	59570	59926	-	118	Transcriptional regulator
ORF_83	60052	60180	-	42	Hypothetical protein ACD_23C00469G0003
ORF_84	60251	60505	+	84	Hypothetical protein
ORF_85	60557	62926	+	789	Hypothetical protein
ORF_86	63124	64764	-	546	Transposase (plasmid)
ORF_87	64713	66098	-	461	Transposase
ORF_88	66102	66662	-	186	Transposase
ORF_89	66920	67303	-	127	Hypothetical protein
ORF_90	67468	67992	+	174	Heat-shock protein Hsp20
ORF_91	68021	68428	+	135	MULTISPECIES: heat-shock protein
ORF_92	68589	69152	+	187	Heat-shock protein Hsp20
ORF_93	69566	69895	-	109	Addiction module toxin RelE
ORF_94	69867	70148	-	93	Damage-inducible protein
ORF_95	70389	71105	-	238	PREDICTED: uncharacterized protein LOC106466110
ORF_96	71299	71604	-	101	Uncharacterised protein
ORF_97	71811	72659	-	282	Transposase
ORF_98	73053	73568	+	171	Transposase
ORF_99	73534	73938	+	134	Transposase
ORF_100	74298	74501	+	67	Cold-shock protein
ORF_101	74790	75383	+	197	Transposase
ORF_102	75435	76022	-	195	Integrase
ORF_103	76036	76401	+	121	MULTISPECIES: transposase
ORF_104	76398	77246	+	282	Transposase
ORF_105	77238	77897	-	219	Integrase
ORF_106	78156	78956	-	266	Integrase
ORF_107	78977	79243	-	88	Transposase
ORF_108	79390	79656	-	88	Hypothetical protein
ORF_109	79653	80036	-	127	Hypothetical protein
ORF_110	80210	81130	+	306	Transposase
ORF_111	81081	81476	+	131	Hypothetical protein
ORF_113	82679	83011	-	110	MULTISPECIES: transposase
ORF_114	83005	83319	-	104	MULTISPECIES: transposase
ORF_115	83332	83667	-	111	MULTISPECIES: transposase
ORF_118	84939	85253	+	104	Putative transposase
ORF_119	85267	85398	+	43	Obg family GTPase CgtA
ORF_120	85431	85604	-	57	Acetolactate synthase

## Sheet: pPO70-4
Feature ID	Start	Stop	Strand	Length (aa)	Function
ORF_1	1	168	-	55	Hypothetical protein
ORF_2	224	790	-	188	Partition protein
ORF_3	1034	1327	+	97	Transposase
ORF_4	1324	1461	+	45	Hypothetical protein
ORF_5	1659	1931	+	90	Transposase
ORF_6	2141	2344	-	67	Coat protein
ORF_7	2489	2716	+	75	PIN domain-containing protein
ORF_8	2786	3007	+	73	Transposase
ORF_9	3027	3518	+	163	Transposase
ORF_10	3556	3768	-	70	Hypothetical protein
ORF_11	3954	4934	-	326	Hypothetical protein
ORF_12	5318	5491	-	57	Transposase, partial
ORF_13	5552	5971	+	139	Transposase
ORF_14	5975	7225	-	416	Transposase
ORF_15	7243	7782	+	179	Integrase
ORF_16	7834	7968	-	44	Hypothetical protein
ORF_17	7965	8687	-	240	Hypothetical protein
ORF_18	9286	10551	+	421	Transposase
ORF_20	10558	10680	-	95	Hypothetical protein
ORF_21	11854	13605	+	583	Conjugal transfer protein TraC
ORF_22	13646	14875	-	409	Hypothetical protein
ORF_23	15336	15953	-	205	Resolvase
ORF_24	15953	16288	-	111	Hypothetical protein
ORF_26	16766	18388	+	540	Hypothetical protein
ORF_27	18624	18890	-	88	Hypothetical protein
ORF_28	18905	19387	-	160	Hypothetical protein
ORF_29	19397	20425	-	342	Pilus assembly protein CpaF
ORF_30	20422	21573	-	383	Type IV secretion system protein VirB10
ORF_31	21570	22457	-	295	Hypothetical protein
ORF_32	22460	23170	-	236	Hypothetical protein
ORF_33	23390	24439	-	349	Conjugal transfer protein TrbL
ORF_34	24450	24716	-	88	Hypothetical protein
ORF_35	24729	25436	-	235	Type IV secretion system protein
ORF_36	25454	28132	-	892	Conjugal transfer protein TraB
ORF_37	28134	28466	-	110	Type IV secretion system protein VirB3
ORF_38	28466	28741	-	91	Hypothetical protein
ORF_39	28750	29055	-	101	Hypothetical protein
ORF_40	29052	29837	-	261	Hypothetical protein
ORF_41	30401	30760	-	119	Hypothetical protein
ORF_42	31098	31595	-	165	Single-stranded DNA-binding protein
ORF_43	31921	32109	-	62	Hypothetical protein
ORF_44	32335	32835	+	166	Hypothetical protein X963_2031
ORF_45	32919	34124	-	401	Replication protein A
ORF_46	34826	35137	-	103	Hypothetical protein
ORF_47	35134	35760	-	208	Partition protein
ORF_48	36004	36900	+	298	Transposase
ORF_49	36890	37288	+	132	Antitoxin
ORF_50	37285	37689	+	134	PIN domain-containing protein
ORF_51	37759	38493	+	244	Transposase
ORF_52	38856	39911	-	351	Hypothetical protein
ORF_53	39892	40107	-	71	BnaC07g33290D
ORF_54	40297	40470	-	57	Transposase, partial
ORF_55	40531	40950	+	139	Transposase
ORF_56	40954	41841	-	295	Transposase
ORF_57	41892	42203	-	103	Transposase
ORF_58	42221	42760	+	179	Integrase
ORF_59	42812	42946	-	44	Hypothetical protein
ORF_60	42943	43665	-	240	Hypothetical protein
ORF_61	43819	44088	+	89	Hypothetical protein MB84_30890 (plasmid)
ORF_62	44263	44412	+	49	Transposase
ORF_63	44388	45398	+	336	Transposase
ORF_65	46065	46277	-	70	Hypothetical protein DP44_5695

## Sheet: pPV15
Feature ID	Start	Stop	Strand	Length (aa)	Function
ORF_1	3	539	-	178	Alcohol dehydrogenase
ORF_2	737	1240	-	167	Crp/Fnr family transcriptional regulator
ORF_3	1666	2319	-	217	DNA-binding response regulator
ORF_4	2474	2944	-	156	Hypothetical protein
ORF_5	2952	3455	-	167	Hypothetical protein
ORF_6	4185	4472	+	95	Hypothetical protein
ORF_7	4738	5790	+	350	Transposase
ORF_8	5782	6630	-	282	Transposase
ORF_9	6627	6992	-	121	MULTISPECIES: transposase
ORF_10	7040	7270	-	76	Hypothetical protein
ORF_11	7257	7376	-	39	Hypothetical protein
ORF_13	7564	7911	+	115	Cytochrome b
ORF_14	7999	10275	+	758	Cation transporter
ORF_15	10448	11425	+	325	Hypothetical protein
ORF_16	11473	12126	-	217	BON domain-containing protein
ORF_17	12613	12816	+	67	Hypothetical protein
ORF_18	13259	14314	-	351	Hydrogenase expression/formation protein HypE
ORF_19	14311	15456	-	381	Hydrogenase formation protein HypD
ORF_20	15453	15695	-	80	Hydrogenase assembly protein HupF
ORF_21	15695	18025	-	776	Carbamoyltransferase HypF
ORF_22	18025	18309	-	94	Hypothetical protein
ORF_23	18302	18817	-	171	Hypothetical protein
ORF_24	18906	20108	-	400	Dehydrogenase
ORF_25	20098	20874	-	258	Oxidoreductase
ORF_26	20876	21730	-	284	Ni/Fe hydrogenase subunit gamma
ORF_27	21717	22175	-	152	Crp/Fnr family transcriptional regulator
ORF_28	22162	23328	-	388	Cytochrome c
ORF_30	23583	24158	-	191	Integrase
ORF_31	25013	26971	-	652	Hypothetical protein
ORF_32	27759	29228	+	489	SAM-dependent methyltransferase
ORF_33	29225	30181	+	318	Restriction endonuclease BsuBI
ORF_34	30470	31795	-	441	Hypothetical protein
ORF_35	32066	33109	-	347	Hypothetical protein
ORF_36	33113	34342	-	409	Chromosome partitioning protein
ORF_37	34731	35906	+	391	ATPase AAA
ORF_38	36257	36574	+	105	Unknown protein sequence
ORF_39	36475	36747	-	90	CopG family transcriptional regulator
ORF_40	36913	37098	+	61	Invertase/recombinase like protein Pin, partial
ORF_41	37174	37485	+	103	Invertase
ORF_42	37624	38523	-	299	Transcriptional regulator ArgP
ORF_43	38673	39842	-	389	Hypothetical protein
ORF_44	39950	40771	-	273	MULTISPECIES: transposase
ORF_45	40768	42261	-	497	MULTISPECIES: integrase
ORF_47	42553	43461	-	302	Hypothetical protein
ORF_48	43757	44188	+	143	Acetyltransferase
ORF_49	45079	46185	-	368	MULTISPECIES: transposase
ORF_50	46226	46828	-	200	DDE endonuclease
ORF_51	47376	48503	+	375	Hypothetical protein
ORF_52	48500	49318	+	272	Hypothetical protein
ORF_53	49315	50991	+	558	Hypothetical protein
ORF_54	50992	52206	+	404	Hypothetical protein
ORF_55	52504	52812	+	102	Type VI secretion protein
ORF_56	52809	53108	+	99	Type VI secretion protein
ORF_57	53181	54614	+	477	Type VI secretion protein
ORF_58	54604	55152	+	182	Type VI secretion protein
ORF_59	55198	55572	+	124	Type VI secretion protein
ORF_60	55413	55847	-	144	Hypothetical protein
ORF_61	56353	56565	+	70	Hypothetical protein
ORF_62	57723	57848	+	41	Type VI secretion protein
ORF_63	57873	58727	+	284	Type VI secretion protein
ORF_64	58793	59617	+	274	P-type conjugative transfer protein VirB9
ORF_65	59619	60848	+	409	Type VI secretion protein
ORF_66	60859	61881	+	340	P-type DNA transfer ATPase VirB11
ORF_67	61868	62878	+	336	Lytic transglycosylase
ORF_68	62939	63544	+	201	Hypothetical protein
ORF_69	63570	64181	+	203	Endonuclease
ORF_70	64206	65768	+	520	TrwB protein
ORF_71	65781	68771	+	996	Conjugative relaxase
ORF_72	69069	69506	+	145	Conjugal transfer protein TraD
ORF_73	69470	69607	-	45	Histidine kinase
ORF_74	69640	70659	+	339	Transposase
ORF_75	70888	72474	-	528	Transposase
ORF_76	72533	72880	-	115	Isocitrate lyase
ORF_77	72877	73365	-	162	Hypothetical protein
ORF_78	73530	74234	+	234	Plasmid stabilization protein
ORF_79	74247	74636	+	129	Hypothetical protein
ORF_80	74720	75169	-	149	Hypothetical protein
ORF_81	75270	75593	-	107	Membrane protein
ORF_82	75745	76020	-	91	Membrane protein
ORF_83	76803	77015	+	70	General stress protein CsbD
ORF_84	77026	77217	+	63	Long-chain fatty acid transporter
ORF_85	77357	78241	+	294	Membrane protein
ORF_86	78355	79023	-	222	Glycosyl transferase
ORF_87	79020	79604	-	194	Hypothetical protein
ORF_88	79601	80359	-	252	Hypothetical protein
ORF_89	80347	81495	-	382	Hypothetical protein
ORF_90	81806	81949	-	47	Chromosome partitioning protein ParB
ORF_91	83092	83322	+	76	Hypothetical protein
ORF_92	83361	84566	-	401	Transposase
ORF_93	84954	85133	-	59	Hypothetical-Protein | belonging to T4-LIKE GC: 867
ORF_94	85312	85551	-	79	Hypothetical protein
ORF_95	85832	86122	-	96	Hypothetical protein
ORF_96	86227	86568	-	113	Hypothetical protein
ORF_97	86963	88495	+	510	Group II intron reverse transcriptase/maturase
ORF_98	88604	88762	+	52	Hypothetical protein BamMEX5DRAFT_6633
ORF_99	89345	91156	-	603	Multidrug ABC transporter ATPase
ORF_100	91913	92539	-	208	Hypothetical protein
ORF_101	92829	93002	+	57	Hypothetical protein
ORF_102	93201	93725	+	174	Plasmid stabilization protein
ORF_103	93738	94127	+	129	Hypothetical protein
ORF_104	94212	94661	-	149	Hypothetical protein
ORF_105	94762	95085	-	107	Membrane protein
ORF_106	95312	95470	+	52	Transposase
ORF_107	95514	95888	+	124	Transposase IS3/family protein
ORF_108	95828	96721	+	297	Integrase
ORF_109	96713	96973	-	86	Hypothetical protein
ORF_110	97015	97860	-	281	Hypothetical protein UC34_25065
ORF_111	97857	98018	-	53	Hypothetical protein RC74_17575
ORF_112	98081	100063	+	660	Hypothetical protein
ORF_113	100068	101090	-	340	Alcohol dehydrogenase
ORF_114	101097	101600	-	167	Crp/Fnr family transcriptional regulator
ORF_115	102026	102679	-	217	DNA-binding response regulator
ORF_116	102834	103304	-	156	Hypothetical protein
ORF_117	103312	103815	-	167	Hypothetical protein
ORF_118	105101	105229	+	42	Transposase

## Sheet: pPA35
Feature ID	Start	Stop	Strand	Length (aa)	Function
ORF_1	91	1203	+	370	TonB-dependent receptor
ORF_2	1269	1979	-	236	Putative transposon Tn552 DNA-invertase bin3
ORF_3	2585	2821	+	78	Prevent-host-death family protein
ORF_4	2821	3093	+	90	Twitching motility protein PilT
ORF_5	3223	3468	+	81	Hypothetical protein LMG16407_00488
ORF_6	3481	3720	+	79	Hypothetical protein
ORF_7	3720	4046	+	108	Hypothetical protein
ORF_8	4166	4789	+	207	Hypothetical protein
ORF_9	4768	5340	-	190	Hypothetical protein
ORF_10	5347	5760	+	137	PREDICTED: zinc finger protein 683 isoform X2
ORF_11	5899	6231	-	110	Hypothetical protein
ORF_12	6253	6594	-	113	Hypothetical protein
ORF_13	6603	6869	-	88	Hypothetical protein LMG16407_00495
ORF_14	6885	7091	-	68	Hypothetical protein
ORF_15	7216	7713	-	165	Hypothetical protein
ORF_16	7723	8289	-	188	Hypothetical protein
ORF_17	8298	8555	-	85	Hypothetical protein
ORF_18	8674	8976	-	100	Hypothetical protein
ORF_19	8988	9284	-	98	Hypothetical protein
ORF_20	9320	11287	-	655	Acyltransferase
ORF_21	11395	12069	-	224	Hypothetical protein
ORF_22	12066	12455	-	129	Hypothetical protein
ORF_23	12452	12742	-	96	Hypothetical protein
ORF_24	12739	12957	-	72	Hypothetical protein
ORF_25	12954	13322	-	122	Hypothetical protein
ORF_26	13448	13609	-	53	Hypothetical protein LMG16407_00507
ORF_27	13625	13954	-	109	Hypothetical protein LMG16407_00508
ORF_28	13966	14154	-	62	Hypothetical protein LMG16407_00509
ORF_29	14155	14406	-	83	Hypothetical protein
ORF_30	14449	14922	-	157	Hypothetical protein
ORF_31	15176	15589	-	137	Hypothetical protein
ORF_32	15637	15990	-	117	Hypothetical protein
ORF_33	16028	16258	-	76	Hypothetical protein
ORF_34	16338	16562	-	74	Aspartate carbamoyltransferase catalytic chain
ORF_35	16562	17221	-	219	Integrase
ORF_36	17390	20476	-	1028	Hypothetical protein
ORF_37	20424	20945	-	173	Hypothetical protein LMG16407_00518
ORF_38	20948	22981	-	677	DNA topoisomerase
ORF_39	23290	23838	-	182	Peptidase S26
ORF_40	23835	25691	-	618	Conjugal transfer protein TraG
ORF_41	25789	28299	-	836	Relaxase/Mobilisation nuclease domain protein
ORF_42	28507	28884	-	125	Conjugal transfer protein TraJ
ORF_43	29302	29667	+	121	Hypothetical protein LMG16407_00525
ORF_44	29667	30395	+	242	Conjugal transfer protein TraL
ORF_45	30392	30844	+	150	Hypothetical protein
ORF_46	31381	31971	-	196	Hypothetical protein
ORF_47	31990	32847	-	285	Adenosine monophosphate-protein transferase VbhT
ORF_48	32946	33140	-	64	Hypothetical protein
ORF_49	33324	34352	-	342	Plasmid stablization protein ParB
ORF_50	34352	34912	-	186	Plasmid partitioning protein ParA
ORF_51	35612	35971	-	119	Hypothetical protein
ORF_52	36375	36644	-	89	Transcriptional regulator
ORF_53	36954	37721	-	255	Hypothetical protein
ORF_54	38688	39785	-	365	Replication initiator protein A
ORF_55	39867	40220	-	117	Single-stranded DNA-binding protein
ORF_56	40285	40566	-	93	Hypothetical protein SL72_04953
ORF_57	41006	41911	+	301	P-type conjugative transfer ATPase TrbB
ORF_58	41927	42346	+	139	TrbC/VIRB2 family protein
ORF_59	42349	42660	+	103	Conjugal transfer protein TrbD
ORF_60	42657	45236	+	859	Type IV secretion system protein virB4
ORF_61	45233	45988	+	251	Hypothetical protein
ORF_62	46007	46921	+	304	Conjugal transfer protein TrbG
ORF_63	46923	47366	+	147	Hypothetical protein
ORF_64	47370	48824	+	484	Conjugal transfer protein TrbI
ORF_65	48841	49617	+	258	Conjugal transfer protein TrbJ
ORF_66	49659	51398	+	579	P-type conjugative transfer protein TrbL
ORF_67	51412	51990	+	192	Hypothetical protein
ORF_68	51993	52652	+	219	Hypothetical protein
ORF_69	52612	53391	+	259	TraX protein
ORF_70	53497	58158	+	1553	Invasin
ORF_71	58322	59083	+	253	Hypothetical protein
ORF_72	59136	59414	+	92	Hypothetical protein LMG16407_00481
ORF_74	59713	59961	+	82	Acyl-CoA dehydrogenase
ORF_75	60496	62349	+	617	TonB-dependent receptor
ORF_76	62415	63125	-	236	Putative transposon Tn552 DNA-invertase bin3
ORF_77	63731	63967	+	78	Prevent-host-death family protein
ORF_78	63967	64344	+	125	Twitching motility protein PilT
ORF_79	64368	64613	+	81	Hypothetical protein LMG16407_00488
ORF_80	64626	64865	+	79	Hypothetical protein
ORF_81	64865	65191	+	108	Hypothetical protein
ORF_82	65311	65934	+	207	Hypothetical protein
ORF_83	65913	66485	-	190	Hypothetical protein
ORF_84	66492	66905	+	137	PREDICTED: zinc finger protein 683 isoform X2
ORF_85	67044	67376	-	110	Hypothetical protein
ORF_86	67398	67739	-	113	Hypothetical protein
ORF_87	67748	68014	-	88	Hypothetical protein LMG16407_00495
ORF_88	68030	68236	-	68	Hypothetical protein
ORF_89	68361	68858	-	165	Hypothetical protein
ORF_90	68868	69434	-	188	Hypothetical protein
ORF_91	69443	69700	-	85	Hypothetical protein
ORF_92	69819	70121	-	100	Hypothetical protein
ORF_93	70133	70429	-	98	Hypothetical protein
ORF_94	70465	72432	-	655	Acyltransferase
ORF_95	72540	72770	-	76	Hypothetical protein
ORF_96	72857	73213	-	118	Hypothetical protein
ORF_97	73210	73599	-	129	Hypothetical protein
ORF_98	73596	73886	-	96	Hypothetical protein
ORF_99	73989	74102	-	37	Hypothetical protein
ORF_100	74099	74467	-	122	Hypothetical protein
ORF_101	74916	75068	-	50	Hypothetical protein
ORF_102	75337	75552	-	71	Hypothetical protein
ORF_103	75595	76068	-	157	Hypothetical protein
ORF_104	76321	76563	-	80	Hypothetical protein
ORF_105	76608	76733	-	41	Hypothetical protein
ORF_106	76781	76918	-	45	Hypothetical protein
