# Supplementary material for: Characterization and Comparative Overview of Complete Sequences of the First Plasmids of Pandoraea across Clinical and Non-clinical Strains
Source: Front Microbiol. 2016 Oct 14;7:1606. doi: 10.3389/fmicb.2016.01606 (PMC5064223; doi:10.3389/fmicb.2016.01606)
Supplement: Supplementary Table S2 — List of putative toxin-antitoxin (TA) systems. [file Table2.xls]

## Sheet: Sheet1
Plasmid	TA_no.	ID	T/A	Location	Length (aa)	Strand	Overlap length (bp)	TA system	Family	Domain	Organism
pPF72-1	TA_1	984617700	T	22856..23137	93	+	-	-	MazFlike_domain	pfam02452	Rickettsia bellii OSU 85-389
		984617701	AT	23256..23483	75	+			higA	TIGR02684	Xylella fastidiosa 9a5c
	TA_2	984617772	T	86019..86345	108	-	4	mazEF	MazFlike_domain	NULL	Nitrosomonas europaea ATCC 19718
		984617773	AT	86342..86560	72	-			XF1863like_domain	NULL	Nitrosomonas europaea ATCC 19718
	TA_3	984617798	T	108834..109259	141	-	4	vapBC	vapC	cd09886	Photorhabdus luminescens subsp. laumondii TTO1
		984617799	AT	109256..109495	79	-			vapB	COG4691	Photorhabdus luminescens subsp. laumondii TTO1
	TA_4	984617824	T	130199..130540	113	+	-	relBE	relE	NULL	Gloeobacter violaceus PCC 7421
		984617823	AT	129783..130151	122	+			relB	NULL	Gloeobacter violaceus PCC 7421
	TA_5	984617830	T	137735..138037	100	-	4	ygiT-mqsR (relBE)	YgiUlike_domain	NULL	Bordetella bronchiseptica RB50
		984617829	AT	137331..137732	133	-			Xrelike_domain	NULL	Xylella fastidiosa M23
	TA_6	984617868	T	171314..171655	113	+	-	relBE	relE	NULL	Gloeobacter violaceus PCC 7421
		984617867	AT	170898..171266	122	+			relB	NULL	Gloeobacter violaceus PCC 7421
	TA_7	984617876	T	177730..178029	99	-	4	higBA (relBE)	higB	COG3657	Xylella fastidiosa 9a5c
		984617875	AT	177416..177727	103	-			higA	TIGR02684	Xylella fastidiosa 9a5c
	TA_8	984617888	T	191175..191495	106	-	7	mazEF	MazFlike_domain	PRK09812	Burkholderia vietnamiensis G4
		984617889	AT	191489..191737	82	-			AbrBlike_domain	smart00966	Burkholderia vietnamiensis G4
	TA_9	984617903	T	204028..204426	132	-	4	vapBC	vapC	cd09886	Nitrosomonas europaea ATCC 19718
		984617904	AT	204423..204668	81	-			vapB	COG2002	Nitrosomonas europaea ATCC 19718
	TA_10	984617910	T	206752..207156	134	+	4	vapBC	PINlike_domain	cd09886	Verminephrobacter eiseniae EF01-2
		984617909	AT	206483..206755	90	+			AbrBlike_domain	COG4456	Verminephrobacter eiseniae EF01-2
	TA_11	984617972	T	267639..267956	105	+	5	relBE	relElike_domain	COG3657	Xylella fastidiosa M23
		984617973	AT	267960..268256	98	+			Xrelike_domain	TIGR02684	Pseudomonas fluorescens Pf0-1
	TA_12	984618008	T	307948..308310	120	+	1	mazEF	MazFlike_domain	PRK09812	Burkholderia vietnamiensis G4
		984618007	AT	307694..307948	84	+			AbrBlike_domain	smart00966	Burkholderia vietnamiensis G4
	TA_13	984618080	T	382798..383169	123	-	4	vapBC	PINlike_domain	NULL	Cupriavidus metallidurans CH34
		984618081	AT	383166..383363	65	-			RHHlike_domain	NULL	Xanthobacter autotrophicus Py2
pPF72-2	TA_1	883412840	T	21821..22150	109	-	29	relBE	relE	COG3041	Agrobacterium tumefaciens str. C58
		883412841	AT	22122..22400	92	-			RHHlike_domain	COG3077	Verminephrobacter eiseniae EF01-2
	TA_2	883412849	T	27235..27435	66	+	11	relBE	relElike_domain	COG4679	Burkholderia multivorans ATCC 17616
		883412850	AT	27425..27736	103	+			Xrelike_domain	COG5606	Burkholderia multivorans ATCC 17616
	TA_3	883412858	T	33056..33433	125	+	20	higBA (relBE)	relElike_domain	COG4679	Xylella fastidiosa 9a5c
		883412859	AT	33414..33749	111	+			COG5606like_domain	cd00093	Verminephrobacter eiseniae EF01-2
	TA_4	883412872	T	44095..44391	98	+	4	ygiT-mqsR (relBE)	YgiUlike_domain	NULL	Bordetella bronchiseptica RB50
		883412873	AT	44394..44795	133	+			Xrelike_domain	NULL	Xylella fastidiosa M23
pPO70-1	TA_1	234747489	T	26765..27232	155	-	4		COG5654like_domain	pfam08808	Burkholderia vietnamiensis G4
		234747490	AT	27229..27726	165	-			COG5642like_domain	COG5642	Burkholderia vietnamiensis G4
	TA_2	234747720	T	257618..258031	137	-	4	vapBC	PINlike_domain	NULL	Cupriavidus metallidurans CH34
		234747721	AT	258028..258330	100	-			RHHlike_domain	NULL	Xanthobacter autotrophicus Py2
	TA_3	234747734	T	266797..267297	166	+	4	-	GNATlike_domain	pfam08445	Chlorobium chlorochromatii CaD3
		234747733	AT	266528..266800	90	+			RHHlike_domain	COG4453	Aromatoleum aromaticum EbN1
	TA_4	234748027	T	602429..603745	438	-	9	hipBA	HipAlike_domain	COG3550	Candidatus Koribacter versatilis Ellin345
		234748028	AT	603753..604145	130	-			Xrelike_domain	pfam13744	Pelodictyon phaeoclathratiforme BU-1
	TA_5	234748037	T	610743..611153	136	+	1	vapBC	PINlike_domain	cd09886	Pseudomonas syringae pv. syringae B728a
		234748036	AT	610489..610743	84	+			PHDlike_domain	COG2161	Methylobacterium populi BJ001
pPO70-2	TA_1	238421742	T	48006..48368	120	+	1	mazEF	MazFlike_domain	PRK09812	Burkholderia vietnamiensis G4
		238421741	AT	47752..48006	84	+			AbrBlike_domain	smart00966	Burkholderia vietnamiensis G4
	TA_2	238421802	T	94014..94298	94	+	4	ParDE	parE	COG3668	Photorhabdus luminescens subsp. laumondii TTO1
		238421801	AT	93727..94017	96	+			RHHlike_domain	COG3905	Nitrosospira multiformis ATCC 25196
	TA_3	238421826	T	116416..116913	165	+	4	-	GNATlike_domain	COG1246	Photorhabdus luminescens subsp. laumondii TTO1
		238421825	AT	116138..116419	93	+			RHHlike_domain	COG4453	Photorhabdus luminescens subsp. laumondii TTO1
pPO70-3	TA_1	757745766	T	47164..47457	97	+	13	relBE	relElike_domain	COG3668	Verminephrobacter eiseniae EF01-2
		757745765	AT	46904..47176	90	+			relB	COG3905	Pseudomonas putida KT2440
	TA_2	757745779	T	60052..60180	42	-	-	relBE	relElike_domain	NULL	Burkholderia multivorans ATCC 17616
		757745778	AT	59570..59881	103	-			Xrelike_domain	NULL	Burkholderia multivorans ATCC 17616
	TA_3	757745789	T	69566..69895	109	-	29	relBE	relE	COG3041	Agrobacterium tumefaciens str. C58
		757745790	AT	69867..70148	93	-			RHHlike_domain	COG3077	Verminephrobacter eiseniae EF01-2
pPO70-4	TA_1	628854317	T	37285..37689	134	+	4	vapBC	PINlike_domain	cd09886	Verminephrobacter eiseniae EF01-2
		628854316	AT	36890..37288	132	+			AbrBlike_domain	COG4456	Verminephrobacter eiseniae EF01-2
pPA35	TA_1	369276880	T	2821..3093	90	+	1	vapBC	PINlike_domain	cd09872	Ralstonia eutropha JMP134
		369276879	AT	2585..2821	78	+			PHDlike_domain	COG4118	Ralstonia eutropha JMP134
	TA_2	369276958	T	63967..64344	125	+	1	vapBC	PINlike_domain	cd09872	Burkholderia phytofirmans PsJN
		369276957	AT	63731..63967	78	+			PHDlike_domain	COG4118	Ralstonia eutropha JMP134
