# Supplementary material for: Characterization and Comparative Overview of Complete Sequences of the First Plasmids of Pandoraea across Clinical and Non-clinical Strains
Source: Front Microbiol. 2016 Oct 14;7:1606. doi: 10.3389/fmicb.2016.01606 (PMC5064223; doi:10.3389/fmicb.2016.01606)
Supplement: Supplementary Table S3 — Conjugation information of additional genes in pPA35 and pPO70-4. Yellow highlights indicate TA systems with toxin gene located upstream of the antitoxin gene. [file Table3.xls]

## Sheet: Sheet1
Plasmid	Feature ID	Additional Genes	Conserved Protein Domain Family	Domain Description	Domain Accession	Blast Hit	Organism	Accession No.	Identity (%)
pPA35	ORF_45	Hypothetical protein	PRK13895	Conjugal transfer protein TraM	PRK13895	Conjugal transfer protein TraM	Azotobacter chroococcum	WP_040107068.1	45
	ORF_53	Hypothetical protein	PRK13890	Conjugal transfer protein TrbA	PRK13890	Plasmid maintenance protein	Uncultured bacterium	AFV47228.1	49
	ORF_61	Hypothetical protein	PRK13887	Conjugal transfer protein TrbF	PRK13887	Conjugal transfer protein TrbF	Xanthomonas axonopodi	WP_017168822.1	45
	ORF_63	Hypothetical protein	PRK13883	Conjugal transfer protein TrbH	PRK13883	Conjugal transfer protein TrbH	Xanthomonas oryzae	WP_047340341.1	40
	ORF_67	Hypothetical protein	PRK13893	Conjugal transfer protein TrbM	PRK13893	Conjugal transfer protein TrbM	Burkholderia humi sp. Nov.	CVI85473.1	50
	ORF_68	Hypothetical protein	PRK13888	Conjugal transfer protein TrbN	PRK13888	Conjugal transfer protein TrbN	Candidatus Accumulibacter sp. SK-11	EXI72012.1	60
pPO70-4	ORF_31	Hypothetical protein	VirB9/CagX/TrbG	VirB9/CagX/TrbG, a component of the type IV secretion system	cd06911	Type IV secretory pathway VirB9 component	Burkholderia sp. Ch1-1	WP_007182930.1	82
	ORF_32	Hypothetical protein	VirB8	VirB8 protein	pfam04335	Type IV secretory pathway VirB8 component	Burkholderia sp. Ch1-1	WP_007182931.1	81
	ORF_40	Hypothetical protein	PRK13864	type IV secretion system lytic transglycosylase VirB1	PRK13864	Transglycosylase family protein	Burkholderia sp. Ch1-1	WP_007182940.1	84
