# Supplementary material for: Characterization and Comparative Overview of Complete Sequences of the First Plasmids of Pandoraea across Clinical and Non-clinical Strains
Source: Front Microbiol. 2016 Oct 14;7:1606. doi: 10.3389/fmicb.2016.01606 (PMC5064223; doi:10.3389/fmicb.2016.01606)
Supplement: Supplementary Table S4 — Lists of putative virulence genes. Genes were highlighted according to the different functions: Type II secretion system (emerald), Type III secretion system (blue), Type IV secretion system (green), purine biosynthesis (peach), motility (yellow), iron acquisition (brown), cell surface (pink), DNA repair, replication and recombination (orange), adherence (gray), sialidase activity (red). [file Table4.XLS]

## Sheet: pPF72-1
Feature ID	VFG ID	GI Number	Gene	Description	Organism
ORF_2	VFG1052	15808732	orf36	Unknown	Shigella flexneri (serotype 2a) YSH6000
ORF_7	VFG0605	24114934	SF3705	Putative transposase	Shigella flexneri (serotype 2a) 301
ORF_8	VFG1458	24527990	ORF7	Hypothetical protein	Escherichia coli 536
ORF_13	VFG1510	24528039	ORF59	Hypothetical protein	Escherichia coli 536
ORF_44	VFG1052	15808732	orf36	Unknown	Shigella flexneri (serotype 2a) YSH6000
ORF_55	VFG1331	153559	bca	C protein alpha-antigen	Streptococcus agalactiae A909
ORF_94	VFG2489	53722533	BPSS1511	Hypothetical protein	Burkholderia pseudomallei K96243
ORF_106	VFG1627	14594863	y1093	IS100 transposase; transposase ORFA	Escherichia coli 536
ORF_109	VFG1074	15808754	orf58	IS1328 transposase	Shigella flexneri (serotype 2a) YSH6000
ORF_110	VFG0648	24114248	yi21_g2	ORF, conserved hypothetical protein	Shigella flexneri (serotype 2a) 301
ORF_111	VFG1706	26249410	c3575	Transposase insF for insertion sequence IS3A/B/C/D/E/fA	Escherichia coli CFT073
ORF_112	VFG1707	26249411	c3576	Unknown in IS	Escherichia coli CFT073
ORF_113	VFG1494	24528025	s0055	Putative IS110 transposase	Escherichia coli 536
ORF_125	VFG0468	16765569	sspH2	Leucine rich repeat protein, induced by the SPI2 regulator ssrA/B	Salmonella enterica (serovar typhimurium) LT2
ORF_136	VFG1709	26249413	c3578	Unknown protein encoded by ISEc8 within prophage	Escherichia coli CFT073
ORF_137	VFG0793	15804210	Z5098	Unknown protein encoded by ISEc8 within prophage CP-933L	Escherichia coli O157:H7 EDL933
ORF_139	VFG1729	26249443	c3608	Hypothetical protein	Escherichia coli CFT073
ORF_145	VFG1052	15808732	orf36	Unknown	Shigella flexneri (serotype 2a) YSH6000
ORF_164	VFG0510	16764759	ssaJ	Secretion system apparatus: homology with the yscJ/mxiJ/prgK family of lipoproteins	Salmonella enterica (serovar typhimurium) LT2
ORF_180	VFG0081	15640835	VC0817	Transposase, putative	Vibrio cholerae N16961
ORF_181	VFG0081	15640835	VC0817	Transposase, putative	Vibrio cholerae N16961
ORF_194	VFG1707	26249411	c3576	Unknown in IS	Escherichia coli CFT073
ORF_195	VFG1631	14594866	insF	Transposase of insertion element IS3	Escherichia coli 536
ORF_196	VFG1707	26249411	c3576	Unknown in IS	Escherichia coli CFT073
ORF_200	VFG1707	26249411	c3576	Unknown in IS	Escherichia coli CFT073
ORF_208	VFG1707	26249411	c3576	Unknown in IS	Escherichia coli CFT073
ORF_210	VFG1706	26249410	c3575	Transposase insF for insertion sequence IS3A/B/C/D/E/fA	Escherichia coli CFT073
ORF_238	VFG2426	53720617	pilB	Type IV pilus assembly protein	Burkholderia pseudomallei K96243
ORF_258	VFG1709	26249413	c3578	Unknown protein encoded by ISEc8 within prophage	Escherichia coli CFT073
ORF_259	VFG0793	15804210	Z5098	Unknown protein encoded by ISEc8 within prophage CP-933L	Escherichia coli O157:H7 EDL933
ORF_305	VFG1461	24527993	y1093	ORF A protein	Escherichia coli 536
ORF_306	VFG1707	26249411	c3576	Unknown in IS	Escherichia coli CFT073
ORF_307	VFG0602	24114931	tnpB	Transposase tnpB	Shigella flexneri (serotype 2a) 301
ORF_308	VFG1631	14594866	insF	Transposase of insertion element IS3	Escherichia coli 536
ORF_316	VFG1526	24528055	z1215	Z1215 protein	Escherichia coli 536
ORF_322	VFG1518	24528047	l0013	L0013 protein	Escherichia coli 536
ORF_323	VFG1063	15808743	orf47	Putative autotransporter	Shigella flexneri (serotype 2a) YSH6000
ORF_334	VFG1390	15608121	mprA	Hypothetical protein Rv0981	Mycobacterium tuberculosis H37Rv
ORF_362	VFG0341	16272221	hxuB	Heme-hemopexin utilization protein B	Haemophilus influenzae Rd
ORF_374	VFG0812	15804229	escN	escN	Escherichia coli O157:H7 EDL933
ORF_375	VFG1758	16120604	YPO0266	Secretion system apparatus protein	Yersinia pestis CO92
ORF_388	VFG2506	53717909	flgM	Negative regulator of flagellin synthesis	Burkholderia pseudomallei K96243
ORF_400	VFG1627	14594863	y1093	IS100 transposase; transposase ORFA	Escherichia coli 536
ORF_414	VFG1706	26249410	c3575	Transposase insF for insertion sequence IS3A/B/C/D/E/fA	Escherichia coli CFT073
ORF_417	VFG1052	15808732	orf36	Unknown	Shigella flexneri (serotype 2a) YSH6000
ORF_421	VFG1518	24528047	l0013	L0013 protein	Escherichia coli 536
ORF_422	VFG1707	26249411	c3576	Unknown in IS	Escherichia coli CFT073
ORF_425	VFG0605	24114934	SF3705	Putative transposase	Shigella flexneri (serotype 2a) 301
ORF_426	VFG1458	24527990	ORF7	Hypothetical protein	Escherichia coli 536
ORF_431	VFG1510	24528039	ORF59	Hypothetical protein	Escherichia coli 536
ORF_444	VFG0929	26246560	entD	4' phosphopantetheinyl transferase entD	Escherichia coli CFT073

## Sheet: pPF72-2
Feature ID	VFG ID	GI Number	Gene	Description	Organism
ORF_5	VFG1728	26249442	c3607	Hypothetical protein	Escherichia coli CFT073
ORF_31	VFG0643	24114243	SF2979	TnpE-like protein	Shigella flexneri (serotype 2a) 301
ORF_46	VFG2437	53719320	boaB	Hypothetical protein	Burkholderia pseudomallei K96243
ORF_56	VFG0576	16767506	ssb	ssDNA binding protein controls activity of RecBCD nuclease	Salmonella enterica (serovar typhimurium) LT2
ORF_101	VFG1064	15808744	orf48	Unknown	Shigella flexneri (serotype 2a) YSH6000
ORF_111	VFG1732	26249446	c3611	Transposase insD for insertion element IS2A/D/F/H/I/K	Escherichia coli CFT073
ORF_112	VFG0648	24114248	yi21_g2	ORF, conserved hypothetical protein	Shigella flexneri (serotype 2a) 301
ORF_119	VFG0649	24114249	yi22_g5	ORF, conserved hypothetical protein	Shigella flexneri (serotype 2a) 301
ORF_124	VFG1031	15808711	tnpA	Transposase TnpA	Shigella flexneri (serotype 2a) YSH6000
ORF_125	VFG1031	15808711	tnpA	Transposase TnpA	Shigella flexneri (serotype 2a) YSH6000
ORF_126	VFG2269	49476231	trwD	TrwD protein	Bartonella henselae Houston-1
ORF_133	VFG1728	26249442	c3607	Hypothetical protein	Escherichia coli CFT073
ORF_134	VFG1728	26249442	c3607	Hypothetical protein	Escherichia coli CFT073
ORF_148	VFG2211	17988372	BMEII0028	ATPase VirB4 homolog	Brucella melitensis 16M

## Sheet: pPO70-1
Feature ID	VFG ID	GI Number	Gene	Description	Organism
ORF_2	VFG1732	26249446	c3611	Transposase insD for insertion element IS2A/D/F/H/I/K	Escherichia coli CFT073
ORF_3	VFG0648	24114248	yi21_g2	ORF, conserved hypothetical protein	Shigella flexneri (serotype 2a) 301
ORF_4	VFG1733	26249447	c3612	Transposase insC for insertion element IS2A/D/F/H/I/K	Escherichia coli CFT073
ORF_16	VFG0603	24114932	SF3703	ORF, conserved hypothetical protein	Shigella flexneri (serotype 2a) 301
ORF_19	VFG1665	28316245	pB171ORF50	ORF50 protein of pB171	Escherichia coli 536
ORF_25	VFG0781	11527917	orf8	Unknown	Escherichia coli E2348/69
ORF_31	VFG1030	15808710	tnpR	Resolvase TnpR	Shigella flexneri (serotype 2a) YSH6000
ORF_36	VFG0648	24114248	yi21_g2	ORF, conserved hypothetical protein	Shigella flexneri (serotype 2a) 301
ORF_37	VFG1732	26249446	c3611	Transposase insD for insertion element IS2A/D/F/H/I/K	Escherichia coli CFT073
ORF_45	VFG1526	24528055	z1215	Z1215 protein	Escherichia coli 536
ORF_51	VFG1707	26249411	c3576	Unknown in IS	Escherichia coli CFT073
ORF_52	VFG1631	14594866	insF	Transposase of insertion element IS3	Escherichia coli 536
ORF_54	VFG1706	26249410	c3575	Transposase insF for insertion sequence IS3A/B/C/D/E/fA	Escherichia coli CFT073
ORF_65	VFG0603	24114932	SF3703	ORF, conserved hypothetical protein	Shigella flexneri (serotype 2a) 301
ORF_68	VFG1728	26249442	c3607	Hypothetical protein	Escherichia coli CFT073
ORF_71	VFG1707	26249411	c3576	Unknown in IS	Escherichia coli CFT073
ORF_72	VFG1706	26249410	c3575	Transposase insF for insertion sequence IS3A/B/C/D/E/fA	Escherichia coli CFT073
ORF_76	VFG1707	26249411	c3576	Unknown in IS	Escherichia coli CFT073
ORF_77	VFG1706	26249410	c3575	Transposase insF for insertion sequence IS3A/B/C/D/E/fA	Escherichia coli CFT073
ORF_80	VFG1709	26249413	c3578	Unknown protein encoded by ISEc8 within prophage	Escherichia coli CFT073
ORF_81	VFG1516	24528045	l0015	L0015 protein	Escherichia coli 536
ORF_86	VFG1700	26249398	c3563	Unknown protein encoded by ISEc8 within prophage	Escherichia coli CFT073
ORF_88	VFG1462	24527994	l0015	Putative IS protein	Escherichia coli 536
ORF_93	VFG1663	28316243	y1093	Transposase Orf B, insertion element IS100	Escherichia coli 536
ORF_104	VFG0632	24114234	SF2970	ORF, conserved hypothetical protein	Shigella flexneri (serotype 2a) 301
ORF_105	VFG0603	24114932	SF3703	ORF, conserved hypothetical protein	Shigella flexneri (serotype 2a) 301
ORF_111	VFG0793	15804210	Z5098	Unknown protein encoded by ISEc8 within prophage CP-933L	Escherichia coli O157
ORF_112	VFG1665	28316245	pB171ORF50	ORF50 protein of pB171	Escherichia coli 536
ORF_120	VFG0601	24114930	tnpA	Transposase tnpA	Shigella flexneri (serotype 2a) 301
ORF_124	VFG0793	15804210	Z5098	Unknown protein encoded by ISEc8 within prophage CP-933L	Escherichia coli O157
ORF_127	VFG0793	15804210	Z5098	Unknown protein encoded by ISEc8 within prophage CP-933L	Escherichia coli O157
ORF_128	VFG1698	26249396	c3561	Unknown protein encoded by ISEc8	Escherichia coli CFT073
ORF_129	VFG0270	15644702	ureB	Urease beta subunit (urea amidohydrolase) (ureB)	Helicobacter pylori 26695
ORF_130	VFG0269	15644703	ureA	Urease alpha subunit (ureA) (urea amidohydrolase)	Helicobacter pylori 26695
ORF_131	VFG0269	15644703	ureA	Urease alpha subunit (ureA) (urea amidohydrolase)	Helicobacter pylori 26695
ORF_134	VFG0274	15644698	ureG	Urease accessory protein (ureG)	Helicobacter pylori 26695
ORF_170	VFG1485	24528016	l7045	L7045	Escherichia coli 536
ORF_171	VFG1122	15641792	VC1789	Transposase OrfAB, subunit B	Vibrio cholerae N16961
ORF_174	VFG0785	15804202	Z5089	Putative transposase	Escherichia coli O157
ORF_176	VFG0051	33593247	bscJ	Putative type III secretion protein	Bordetella pertussis Tohama I
ORF_190	VFG1615	23954297	orf81	Hypothetical protein	Escherichia coli 536
ORF_191	VFG1708	26249412	c3577	Unknown protein encoded by ISEc8 within prophage	Escherichia coli CFT073
ORF_192	VFG1732	26249446	c3611	Transposase insD for insertion element IS2A/D/F/H/I/K	Escherichia coli CFT073
ORF_193	VFG0648	24114248	yi21_g2	ORF, conserved hypothetical protein	Shigella flexneri (serotype 2a) 301
ORF_203	VFG1729	26249443	c3608	Hypothetical protein	Escherichia coli CFT073
ORF_204	VFG1728	26249442	c3607	Hypothetical protein	Escherichia coli CFT073
ORF_225	VFG1732	26249446	c3611	Transposase insD for insertion element IS2A/D/F/H/I/K	Escherichia coli CFT073
ORF_226	VFG0648	24114248	yi21_g2	ORF, conserved hypothetical protein	Shigella flexneri (serotype 2a) 301
ORF_250	VFG2489	53722533	BPSS1511	Hypothetical protein	Burkholderia pseudomallei K96243
ORF_256	VFG0401	16082739	yscB	Hypothetical protein YPCD1.51	Yersinia pestis CO92
ORF_264	VFG0272	15644700	ureE	Urease accessory protein (ureE)	Helicobacter pylori 26695
ORF_278	VFG1706	26249410	c3575	Transposase insF for insertion sequence IS3A/B/C/D/E/fA	Escherichia coli CFT073
ORF_279	VFG1706	26249410	c3575	Transposase insF for insertion sequence IS3A/B/C/D/E/fA	Escherichia coli CFT073
ORF_281	VFG1494	24528025	s0055	Putative IS110 transposase	Escherichia coli 536
ORF_316	VFG1665	28316245	pB171ORF50	ORF50 protein of pB171	Escherichia coli 536
ORF_337	VFG1700	26249398	c3563	Unknown protein encoded by ISEc8 within prophage	Escherichia coli CFT073
ORF_338	VFG1462	24527994	l0015	Putative IS protein	Escherichia coli 536
ORF_340	VFG0051	33593247	bscJ	Putative type III secretion protein	Bordetella pertussis Tohama I
ORF_381	VFG1462	24527994	l0015	Putative IS protein	Escherichia coli 536
ORF_395	VFG1706	26249410	c3575	Transposase insF for insertion sequence IS3A/B/C/D/E/fA	Escherichia coli CFT073
ORF_419	VFG0639	24114239	SF2975	ORF, conserved hypothetical protein	Shigella flexneri (serotype 2a) 301
ORF_420	VFG0639	24114239	SF2975	ORF, conserved hypothetical protein	Shigella flexneri (serotype 2a) 301
ORF_439	VFG1074	15808754	orf58	IS1328 transposase	Shigella flexneri (serotype 2a) YSH6000
ORF_442	VFG0081	15640835	VC0817	Transposase, putative	Vibrio cholerae N16961
ORF_452	VFG1732	26249446	c3611	Transposase insD for insertion element IS2A/D/F/H/I/K	Escherichia coli CFT073
ORF_453	VFG0648	24114248	yi21_g2	ORF, conserved hypothetical protein	Shigella flexneri (serotype 2a) 301
ORF_455	VFG1553	23954237	orf18	Hypothetical protein	Escherichia coli 536
ORF_465	VFG1459	24527991	ORF8	Hypothetical protein	Escherichia coli 536
ORF_512	VFG0606	24114935	SF3706	ORF, conserved hypothetical protein	Shigella flexneri (serotype 2a) 301
ORF_537	VFG1759	16120605	YPO0267	Putative type III secretion system ATP synthase	Yersinia pestis CO92
ORF_538	VFG1758	16120604	YPO0266	Secretion system apparatus protein	Yersinia pestis CO92
ORF_540	VFG1763	16120609	YPO0270	Putative type III secretion apparatus protein	Yersinia pestis CO92
ORF_541	VFG0826	15804243	escS	escS	Escherichia coli O157
ORF_542	VFG0521	16764771	ssaT	Secretion system apparatus	Salmonella enterica (serovar typhimurium) LT2
ORF_543	VFG1766	16120612	YPO0273	Putative type III secretion apparatus protein	Yersinia pestis CO92
ORF_546	VFG1746	16120592	YPO0255	Putative two component response regulator	Yersinia pestis CO92
ORF_550	VFG1755	16120601	YPO0263	Type III secretion system apparatus lipoprotein	Yersinia pestis CO92
ORF_552	VFG1753	16120599	YPO0261	Putative type III secretion apparatus	Yersinia pestis CO92
ORF_556	VFG1748	16120594	YPO0257	Possible type III secretion protein	Yersinia pestis CO92
ORF_595	VFG1074	15808754	orf58	IS1328 transposase	Shigella flexneri (serotype 2a) YSH6000
ORF_598	VFG0793	15804210	Z5098	Unknown protein encoded by ISEc8 within prophage CP933L	Escherichia coli O157
ORF_600	VFG1700	26249398	c3563	Unknown protein encoded by ISEc8 within prophage	Escherichia coli CFT073
ORF_602	VFG1665	28316245	pB171ORF50	ORF50 protein of pB171	Escherichia coli 536
ORF_603	VFG1516	24528045	l0015	L0015 protein	Escherichia coli 536
ORF_606	VFG1462	24527994	l0015	Putative IS protein	Escherichia coli 536
ORF_607	VFG0793	15804210	Z5098	Unknown protein encoded by ISEc8 within prophage CP-933L	Escherichia coli O157
ORF_608	VFG1665	28316245	pB171ORF50	ORF50 protein of pB171	Escherichia coli 536
ORF_610	VFG1602	23954285	orf68	Hypothetical protein	Escherichia coli 536
ORF_611	VFG0643	24114243	SF2979	TnpE-like protein	Shigella flexneri (serotype 2a) 301
ORF_617	VFG1732	26249446	c3611	Transposase insD for insertion element IS2A/D/F/H/I/K	Escherichia coli CFT073
ORF_618	VFG0648	24114248	yi21_g2	ORF, conserved hypothetical protein	Shigella flexneri (serotype 2a) 301

## Sheet: pPO70-2
Feature ID	VFG ID	GI Number	Gene	Description	Organism
ORF_11	VFG1706	26249410	c3575	Transposase insF for insertion sequence IS3A/B/C/D/E/fA	Escherichia coli CFT073
ORF_19	VFG1462	24527994	l0015	Putative IS protein	Escherichia coli 536
ORF_21	VFG0793	15804210	Z5098	Unknown protein encoded by ISEc8 within prophage CP-933L	Escherichia coli O157:H7 EDL933
ORF_22	VFG1698	26249396	c3561	Unknown protein encoded by ISEc8	Escherichia coli CFT073
ORF_55	VFG1732	26249446	c3611	Transposase insD for insertion element IS2A/D/F/H/I/K	Escherichia coli CFT073
ORF_67	VFG0621	24114950	yi22	ORF, conserved hypothetical protein	Shigella flexneri (serotype 2a) 301
ORF_79	VFG0603	24114932	SF3703	ORF, conserved hypothetical protein	Shigella flexneri (serotype 2a) 301
ORF_80	VFG0648	24114248	yi21_g2	ORF, conserved hypothetical protein	Shigella flexneri (serotype 2a) 301
ORF_81	VFG1732	26249446	c3611	Transposase insD for insertion element IS2A/D/F/H/I/K	Escherichia coli CFT073
ORF_90	VFG2208	17988369	BMEII0025	Attachment mediating protein VirB1 Homolog	Brucella melitensis 16M
ORF_123	VFG1534	6013469	efa1	EHEC factor for adherence	Escherichia coli E45035
ORF_131	VFG2284	18309535	nanJ	Exo-alpha-sialidase	Clostridium perfringens 13
ORF_134	VFG2284	18309535	nanJ	Exo-alpha-sialidase	Clostridium perfringens 13
ORF_136	VFG1700	26249398	c3563	Unknown protein encoded by ISEc8 within prophage	Escherichia coli CFT073
ORF_137	VFG1626	14594862	y1094	IS100 transposase; transposase ORFA	Escherichia coli 536
ORF_138	VFG1627	14594863	y1093	IS100 transposase; transposase ORFA	Escherichia coli 536
ORF_153	VFG1706	26249410	c3575	Transposase insF for insertion sequence IS3A/B/C/D/E/fA	Escherichia coli CFT073

## Sheet: pPO70-3
Feature ID	VFG ID	GI Number	Gene	Description	Organism
ORF_3	VFG0648	24114248	yi21_g2	ORF, conserved hypothetical protein	Shigella flexneri (serotype 2a) 301
ORF_4	VFG1732	26249446	c3611	Transposase insD for insertion element IS2A/D/F/H/I/K	Escherichia coli CFT073
ORF_7	VFG0603	24114932	SF3703	ORF, conserved hypothetical protein	Shigella flexneri (serotype 2a) 301
ORF_8	VFG1709	26249413	c3578	Unknown protein encoded by ISEc8 within prophage	Escherichia coli CFT073
ORF_18	VFG2247	49476027	bepF	BepF protein	Bartonella henselae Houston-1
ORF_31	VFG1626	14594862	y1094	IS100 transposase; transposase ORFA	Escherichia coli 536
ORF_32	VFG1627	14594863	y1093	IS100 transposase; transposase ORFA	Escherichia coli 536
ORF_65	VFG0601	24114930	tnpA	Transposase TnpA	Shigella flexneri (serotype 2a) 301
ORF_83	VFG2545	53720395	BPSL2786	Acetyltransferase	Burkholderia pseudomallei K96243
ORF_86	VFG1031	15808711	tnpA	Transposase TnpA	Shigella flexneri (serotype 2a) YSH6000
ORF_87	VFG1031	15808711	tnpA	Transposase TnpA	Shigella flexneri (serotype 2a) YSH6000
ORF_88	VFG1030	15808710	tnpR	Resolvase TnpR	Shigella flexneri (serotype 2a) YSH6000
ORF_103	VFG0648	24114248	yi21_g2	ORF, conserved hypothetical protein	Shigella flexneri (serotype 2a) 301
ORF_104	VFG1732	26249446	c3611	Transposase insD for insertion element IS2A/D/F/H/I/K	Escherichia coli CFT073
ORF_107	VFG0603	24114932	SF3703	ORF, conserved hypothetical protein	Shigella flexneri (serotype 2a) 301
ORF_108	VFG1709	26249413	c3578	Unknown protein encoded by ISEc8 within prophage	Escherichia coli CFT073
ORF_119	VFG2247	49476027	bepF	BepF protein	Bartonella henselae Houston-1

## Sheet: pPO70-4
Feature ID	VFG ID	GI Number	Gene	Description	Organism
ORF_4	VFG0201	15596903	pcrV	Type III secretion protein PcrV	Pseudomonas aeruginosa PAO1
ORF_19	VFG2047	82778251	gspD	Putative type II secretion protein	Shigella dysenteriae Sd197
ORF_23	VFG1030	15808710	tnpR	Resolvase TnpR	Shigella flexneri (serotype 2a) YSH6000
ORF_29	VFG2269	49476231	trwD	TrwD protein	Bartonella henselae Houston-1
ORF_30	VFG2217	17988378	BMEII0034	Channel protein VirB10 homolog	Brucella melitensis 16M
ORF_37	VFG2258	49476220	trwM	TrwM protein	Bartonella henselae Houston-1
ORF_40	VFG2208	17988369	BMEII0025	Attachment mediating protein VirB1 Homolog	Brucella melitensis 16M
ORF_42	VFG0576	16767506	ssb	ssDNA-binding protein controls activity of RecBCD nuclease	Salmonella enterica (serovar typhimurium) LT2
ORF_62	VFG0431	16763123	tviB	Vi polysaccharide biosynthesis protein, UDP-glucose/GDP	Salmonella enterica (serovar typhi) CT18
ORF_64	VFG2047	82778251	gspD	Putative type II secretion protein	Shigella dysenteriae Sd197

## Sheet: pPV15
Feature ID	VFG ID	GI Number	Gene	Description	Organism
ORF_8	VFG1732	26249446	c3611	Transposase insD for insertion element IS2A/D/F/H/I/K	Escherichia coli CFT073
ORF_9	VFG0648	24114248	yi21_g2	ORF, conserved hypothetical protein	Shigella flexneri (serotype 2a) 301
ORF_44	VFG1729	26249443	c3608	Hypothetical protein	Escherichia coli CFT073
ORF_45	VFG1728	26249442	c3607	Hypothetical protein	Escherichia coli CFT073
ORF_73	VFG1584	23954267	orf50	Hypothetical protein	Escherichia coli 536
ORF_75	VFG0793	15804210	Z5098	Unknown protein encoded by ISEc8 within prophage CP-933L	Escherichia coli O157
ORF_76	VFG1698	26249396	c3561	Unknown protein encoded by ISEc8	Escherichia coli CFT073
ORF_92	VFG1494	24528025	s0055	Putative IS110 transposase	Escherichia coli 536
ORF_101	VFG1282	21284149	fnbB	ORFID:MW2420~fibronectin-binding protein homolog	Staphylococcus aureus MW2
ORF_107	VFG0648	24114248	yi21_g2	ORF, conserved hypothetical protein	Shigella flexneri (serotype 2a) 301
ORF_108	VFG0621	24114950	yi22	ORF, conserved hypothetical protein	Shigella flexneri (serotype 2a) 301
ORF_118	VFG1510	24528039	ORF59	Hypothetical protein	Escherichia coli 536

## Sheet: pPA35
Feature ID	VFG ID	GI Number	Gene	Description	Organism
ORF_95	VFG1882	52841754	pilD	Type 4 (IV) prepilin-like protein leader peptide processing enzyme PilD	Legionella pneumophila Philadelphia 1
ORF_99	VFG2099	52842698	lepB	LepB	Legionella pneumophila Philadelphia 1
ORF_101	VFG1387	15607920	purC	PurC	Mycobacterium tuberculosis H37Rv
