# Supplementary material for: Characterization and Comparative Overview of Complete Sequences of the First Plasmids of Pandoraea across Clinical and Non-clinical Strains
Source: Front Microbiol. 2016 Oct 14;7:1606. doi: 10.3389/fmicb.2016.01606 (PMC5064223; doi:10.3389/fmicb.2016.01606)
Supplement: Supplementary Table S5 — List of putative resistance genes. Genes were highlighted according to the different resistance functions: Multidrug ABC transporter ATPase (blue), tetracycline (green), beta-lactamase (pink), aminoglycoside (orange), fluoroquinolone (gray), macrolide (yellow), chloramphenicol (brown), lincosamide (emerald). [file Table5.XLS]

## Sheet: Sheet1
Plasmid	Feature ID	Description	Organism
pPF72-1	ORF_54	BA000017.4.gene1914.p01 ABC transporter homolog. Encoded by gene SAV1866. sav1866 Curated. ARO:3000489 sav1866. ARO:1000001 process or component of antibiotic biology or chemistry	Staphylococcus aureus subsp. aureus Mu50
	ORF_125	X05648.1.gene2.p1 Unknown product. Encoded by gene CAA29136.1. APH(6)-Ib Curated. Unnamed protein product; phosphotransferase sph (AA 1-307). ARO:1000001 process or component of antibiotic biology or chemistry. ARO:3002658 APH(6)-Ib.	Streptomyces glaucescens
	ORF_266	multidrug transporter	Saccharopolyspora rectivirgula
pPF72-2	ORF_2	M22126.1.gene1.p01 aminoglycoside phosphotransferase. APH(3')-Vb Curated. Encoded by gene rph. ARO:1000001 process or component of antibiotic biology or chemistry. ARO:3002650 APH(3')-Vb	Streptomyces ribosidificus
pPO70-1	ORF_294	Y17896.1.gene1.p01 FEZ-1 protein. Encoded by gene blaFEZ-1. FEZ-1 beta-lactamase Curated. ARO:1000001 process or component of antibiotic biology or chemistry. ARO:3000606 FEZ-1 beta-lactamase	Fluoribacter gormanii
	ORF_369	AJ514254.gene.p01 tet36 protein. tet36 Curated. Encoded by gene tet36. ARO:1000001 process or component of antibiotic biology or chemistry. ARO:3000197 tet36	Bacteroides coprosuis DSM 18011
	ORF_458	NC_020418.1.14669700.p01 DNA gyrase subunit B. MmorggyrB Curated. Encoded by gene MU9_489. ARO:1000001 process or component of antibiotic biology or chemistry. ARO:3003306 Morganella morganii gyrB conferring resistance to fluoroquinolone	Morganella morganii subsp. morganii KT
	ORF_527	DQ185434.2.gene1.p01 macrolide glycosyltransferase. Encoded by gene mgt. Family 1; MGT; GT family 1; similar to Streptomyces lividans strain TK21 macrolide glycosyl transferase encoded by GenBank Accession Number M74717. mgt Curated. ARO:1000001 process or component of antibiotic biology or chemistry. ARO:3000462 mgt	Streptomyces lividans
	ORF_535	AF156486.1.gene5.p01 chloramphenicol transporter CMLA4. cmlA4 Curated. Encoded by gene cmlA4. ARO:1000001 process or component of antibiotic biology or chemistry. ARO:3002694 cmlA4	Klebsiella pneumoniae
pPO70-2	ORF_40	KC688833.1.gene1.p01 lincosamine nucleotidyl transferase. lnuB Curated. Encoded by gene lnuB. ARO:1000001 process or component of antibiotic biology or chemistry. ARO:3002836 lnuB	Streptococcus lutetiensis
pPO70-4	ORF_19	AF274302.1.gene5.p01 Mel. mel Curated. Encoded by gene mel. Orf2; putative ATP-binding protein; similar to MSRA. ARO:1000001 process or component of antibiotic biology or chemistry. ARO:3000616 mel	Streptococcus pneumoniae
	ORF_62	AB765395.1.gene1.p1 AQU-1-type AmpC beta-lactamase. AQU-1 Curated. Encoded by gene BAM76830.1. ARO:3002993 AQU-1. ARO:1000001 process or component of antibiotic biology or chemistry	Aeromonas dhakensis
	ORF_64	AF274302.1.gene5.p01 Mel. mel Curated. Encoded by gene mel. Orf2; putative ATP-binding protein; similar to MSRA. ARO:1000001 process or component of antibiotic biology or chemistry. ARO:3000616 mel	Streptococcus pneumoniae
pPV15	ORF_90	AM180355.1.gene636.p01 Tetracycline resistance protein Tn5397. Evidence 1a : Function experimentally demonstrated in the studied strain; PubMedId : 12568329,12568327,17650959, 11157942, 11073898, 8863741; Product type f : factor. tetM Curated. Encoded by gene tetM. ARO:1000001 process or component of antibiotic biology or chemistry. ARO:3000186 tetM	Clostridium difficile 630
